# Supplementary material for: Comparative Whole Genome Phylogeography Reveals Genetic Distinctiveness of Appalachian Populations of Boreal Songbirds
Source: Evol Appl. 2025 Oct 15;18(10):e70163. doi: 10.1111/eva.70163 (PMC12528544; doi:10.1111/eva.70163)
Supplement: Supplementary file 2 — Table S1: Summary table of samples used in analyses, which includes institution, species, catalogue number, sex, collection date, locality, and latitude/longitude data for each sample. Genomic coverage (total number of bases) and the percent of filtered reads mapped are also included for every individual. Coverage is equivalent to the total bases/1e9 based on the assumption that avian genomes are approximately 1 GB. Acronyms for institution names are as follows: AMNH = American Museum of Natural History; BURG = blood samples collected by Theresa Burg; CMNH = Cleveland Museum of Natural History; CUMV = Cornell University Museum of Vertebrates; MMNH = Bell Museum of Natural History; MVZ = Museum of Vertebrate Zoology, UC Berkeley; KETT = blood samples collected by Ellen Ketterson; NCSM = North Carolina State Museum; NYSM = New York State Museum; RAM = Royal Alberta Museum; UAM = University of Alaska Museum; UMMZ = University of Michigan Museum of Zoology; USNM = National Museum of Natural History, Smithsonian Institution; UWBM = University of Washington Burke Museum. [file EVA-18-e70163-s002.xlsx]

## Sheet: TableS1_CompPhylo
Table S1. Summary table of samples used in analyses, which includes institution, species, catalogue number, sex, collection date, locality, and latitude/longitude data for each sample. Genomic coverage (total number of bases) and the percent of filtered reads mapped are also included for every individual. Coverage is equivalent to the total bases/1e9 based on the assumption that avian genomes are…
Specimen number	Voucher museum	Species	Sex	Tissue type	Day collected	State or province	County or District	Latitude	Longitude	Total bases (x 1e9)	Filtered % reads mapped	SRA Biosample
DOT-16637	AMNH	Catharus guttatus	F	tissue	2009-06-01	New York	Hamilton	43.6818	-74.6666	3.10045	0.9607	SAMN42203718
DOT-16680	AMNH	Catharus guttatus	F	tissue	2009-06-06	New York	Hamilton	43.6707	-74.7414	5.71055	0.9613	SAMN42203719
DOT-16796	AMNH	Catharus guttatus	M	tissue	2009-06-03	New York	Hamilton	43.6703	-74.6923	2.77643	0.9601	SAMN42203662
DOT-20695	AMNH	Catharus guttatus	M	tissue	2013-06-01	New York	Franklin	44.4453	-74.1105	4.45725	0.9451	SAMN42204099
DOT-21754	AMNH	Catharus guttatus	M	tissue	2014-06-03	New York	Hamilton	43.6818	-74.6666	4.34105	0.929	SAMN42204100
DOT-20701	AMNH	Catharus guttatus	M	tissue	2013-06-02	New York	Franklin	44.4453	-74.1105	3.28114	0.9237	SAMN42204101
DOT-20694	AMNH	Catharus guttatus	M	tissue	2013-06-01	New York	Franklin	44.4453	-74.1105	4.25695	0.902	SAMN42204102
DOT-16723	AMNH	Certhia americana	M	tissue	2009-06-10	New York	Hamilton	43.8124	-74.7025	3.49931	0.9695	SAMN42230872
DOT-16687	AMNH	Certhia americana	M	tissue	2009-06-06	New York	Hamilton	43.6707	-74.7414	3.06698	0.9695	SAMN42230873
DOT-16828	AMNH	Certhia americana	F	tissue	2009-06-10	New York	Hamilton	43.8124	-74.7025	3.31485	0.9653	SAMN42230874
DOT-25345	AMNH	Certhia americana	F	tissue	2018-07-01	New York	Warren	43.7136	-74.115	3.20441	0.9677	SAMN42230875
DOT-17587	AMNH	Regulus satrapa	M	tissue	2010-06-18	New York	Franklin	44.5218	-74.3758	4.0559	0.7782	SAMN42203980
DOT-17588	AMNH	Regulus satrapa	M	tissue	2010-06-18	New York	Franklin	44.5218	-74.3758	5.15972	0.8183	SAMN42203981
DOT-17589	AMNH	Regulus satrapa	M	tissue	2010-06-18	New York	Franklin	44.5218	-74.3758	5.5848	0.8127	SAMN42203982
DOT-18668	AMNH	Regulus satrapa	M	tissue	2011-06-07	New York	Franklin	44.5218	-74.3758	4.32946	0.8188	SAMN42203983
DOT-18677	AMNH	Regulus satrapa	M	tissue	2011-06-07	New York	Franklin	44.5218	-74.3758	4.4484	0.8225	SAMN42203984
DOT-18776	AMNH	Regulus satrapa	M	tissue	2011-06-11	New York	Franklin	44.5218	-74.3758	4.41359	0.818	SAMN42203985
DOT-18831	AMNH	Regulus satrapa	M	tissue	2011-06-07	New York	Franklin	44.5218	-74.3758	3.8641	0.798	SAMN42203986
DOT-16686	AMNH	Regulus satrapa	M	tissue	2009-06-06	New York	Hamilton	43.6707	-74.7414	4.68764	0.7998	SAMN42204200
DOT-16714	AMNH	Regulus satrapa	F	tissue	2009-06-09	New York	Hamilton	43.6818	-74.6666	5.37232	0.8031	SAMN42204201
DOT-21166	AMNH	Regulus satrapa	M	tissue	2013-06-04	New York	Hamilton	43.8124	-74.7025	5.78825	0.7975	SAMN42204202
DOT-17546	AMNH	Setophaga fusca	M	tissue	2010-06-14	New York	Franklin	44.5218	-74.3758	4.0133	0.8627	SAMN42203706
DOT-18669	AMNH	Setophaga fusca	M	tissue	2011-06-07	New York	Franklin	44.5218	-74.3758	3.91922	0.8706	SAMN42203707
DOT-17643	AMNH	Setophaga fusca	M	tissue	2010-06-16	New York	Franklin	44.5218	-74.3758	3.49489	0.8635	SAMN42203708
DOT-18672	AMNH	Setophaga fusca	M	tissue	2011-06-07	New York	Franklin	44.5218	-74.3758	3.07688	0.87	SAMN42203814
DOT-17630	AMNH	Setophaga fusca	M	tissue	2010-06-14	New York	Franklin	44.5218	-74.3758	3.62851	0.8654	SAMN42203709
DOT-18673	AMNH	Setophaga fusca	M	tissue	2011-06-07	New York	Franklin	44.5218	-74.3758	4.13683	0.8671	SAMN42203815
DOT-17572	AMNH	Setophaga fusca	M	tissue	2010-06-17	New York	Franklin	44.5218	-74.3758	3.75852	0.8656	SAMN42203710
DOT-18667	AMNH	Setophaga fusca	M	tissue	2011-06-07	New York	Franklin	44.5218	-74.3758	3.46551	0.8671	SAMN42203711
DOT-18671	AMNH	Setophaga fusca	M	tissue	2011-06-08	New York	Franklin	44.5218	-74.3758	3.5947	0.8712	SAMN42203816
DOT-16785	AMNH	Setophaga fusca	M	tissue	2009-06-01	New York	Hamilton	43.6818	-74.6666	2.61009	0.7227	SAMN42204209
DOT-16643	AMNH	Setophaga fusca	M	tissue	2009-06-02	New York	Herkimer	43.7279	-74.8503	4.98291	0.8266	SAMN42204210
DOT-16798	AMNH	Setophaga fusca	M	tissue	2009-06-03	New York	Hamilton	43.6703	-74.6923	5.8165	0.8724	SAMN42204211
DOT-16659	AMNH	Sphyrapicus varius	M	tissue	2009-06-03	New York	Hamilton	43.7499	-74.5949	4.32467	0.9325	SAMN42204260
DOT-17610	AMNH	Sphyrapicus varius	M	tissue	2010-06-07	New York	St. Lawrence	44.2609	-74.6476	4.74199	0.9366	SAMN42204261
DOT-16791	AMNH	Sphyrapicus varius	M	tissue	2009-06-02	New York	Herkimer	43.7279	-74.8503	3.56154	0.891	SAMN42204262
DOT-17552	AMNH	Sphyrapicus varius	M	tissue	2010-06-15	New York	Franklin	44.5218	-74.3758	6.3064	0.9266	SAMN42204263
DOT-16731	AMNH	Troglodytes hiemalis	M	tissue	2009-06-10	New York	Hamilton	43.8124	-74.7025	4.43864	0.8775	SAMN42230977
DOT-16684	AMNH	Troglodytes hiemalis	M	tissue	2009-06-06	New York	Hamilton	43.6707	-74.7414	3.78173	0.8494	SAMN42230978
DOT-16650	AMNH	Troglodytes hiemalis	M	tissue	2009-06-03	New York	Hamilton	43.6818	-74.6666	5.31118	0.8651	SAMN42230979
DOT-18763	AMNH	Troglodytes hiemalis	M	tissue	2011-06-08	New York	Franklin	44.5218	-74.3758	4.46987	0.8059	SAMN42231134
DOT-17576	AMNH	Vireo solitarius	M	tissue	2010-06-17	New York	Franklin	44.5218	-74.3758	4.08055	0.8354	SAMN42203874
DOT-17653	AMNH	Vireo solitarius	F	tissue	2010-06-17	New York	Franklin	44.5218	-74.3758	3.9934	0.8232	SAMN42203875
DOT-17654	AMNH	Vireo solitarius	F	tissue	2010-06-17	New York	Franklin	44.5218	-74.3758	3.45462	0.8247	SAMN42203876
DOT-17655	AMNH	Vireo solitarius	M	tissue	2010-06-17	New York	Franklin	44.5218	-74.3758	4.07848	0.823	SAMN42203877
DOT-18828	AMNH	Vireo solitarius	M	tissue	2011-06-06	New York	Franklin	44.5218	-74.3758	3.76197	0.821	SAMN42203878
DOT-18836	AMNH	Vireo solitarius	M	tissue	2011-06-08	New York	Franklin	44.5218	-74.3758	4.07547	0.8191	SAMN42203879
DOT-18837	AMNH	Vireo solitarius	F	tissue	2011-06-08	New York	Franklin	44.5218	-74.3758	3.53729	0.8198	SAMN42203880
DOT-18850	AMNH	Vireo solitarius	F	tissue	2011-06-10	New York	Franklin	44.5218	-74.3758	3.1627	0.8305	SAMN42203881
DOT-16799	AMNH	Vireo solitarius	M	tissue	2009-06-03	New York	Hamilton	43.7499	-74.5949	4.61373	0.8963	SAMN42204273
DOT-17008	AMNH	Vireo solitarius	M	tissue	2009-06-10	New York	Hamilton	43.8124	-74.7025	4.46808	0.8769	SAMN42204274
DOT-17016	AMNH	Vireo solitarius	M	tissue	2009-06-11	New York	Hamilton	43.8124	-74.7025	3.23066	0.872	SAMN42204275
DOT-17015	AMNH	Vireo solitarius	M	tissue	2009-06-11	New York	Hamilton	43.8124	-74.7025	5.059	0.8768	SAMN42204276
HETH2	Burg	Catharus guttatus	F	blood	2010-07-03	Nova Scotia	Halifax	45.0189	-63.0379	6.24409	0.9523	SAMN42231351
HETH1	Burg	Catharus guttatus	M	blood	2010-05-20	New Brunswick	Albert	45.5979	-64.9509	4.80165	0.9557	SAMN42231352
MAWA41	Burg	Setophaga magnolia	M	blood	2010-07-04	Nova Scotia	Halifax	45.0137	-63.0495	6.49102	0.8283	SAMN42231461
mawa 23	Burg	Setophaga magnolia	F	blood	2007-06-02	New Brunswick	Albert	45.615	-65.0356	5.12669	0.8116	SAMN42231462
mawa 24	Burg	Setophaga magnolia	F	blood	2007-06-02	New Brunswick	Albert	45.615	-65.0356	5.27891	0.8592	SAMN42231463
MAWA40	Burg	Setophaga magnolia	M	blood	2010-07-04	Nova Scotia	Halifax	45.0137	-63.0495	5.0368	0.8373	SAMN42231464
mawa 9	Burg	Setophaga magnolia	F	blood	2007-05-30	Nova Scotia	Colchester	45.385	-63.9114	7.98509	0.8597	SAMN42231465
mawa 19	Burg	Setophaga magnolia	M	blood	2007-06-01	New Brunswick	Albert	45.615	-65.0356	3.04873	0.643	SAMN42231466
mawa 6	Burg	Setophaga magnolia	M	blood	2007-05-30	Nova Scotia	Colchester	45.385	-63.9114	5.08086	0.8544	SAMN42231467
mawa 5	Burg	Setophaga magnolia	M	blood	2007-05-29	Nova Scotia	Colchester	45.385	-63.9114	4.32182	0.858	SAMN42231468
BURG054	Burg	Setophaga magnolia	M	blood	2007-06-03	New Brunswick	Albert	45.615	-65.0356	6.01658	0.8558	SAMN42231469
mawa 20	Burg	Setophaga magnolia	F	blood	2007-06-01	New Brunswick	Albert	45.615	-65.0356	4.63448	0.8449	SAMN42231470
mawa 21	Burg	Setophaga magnolia	F	blood	2007-06-02	New Brunswick	Albert	45.615	-65.0356	4.40138	0.8368	SAMN42231471
mawa 22	Burg	Setophaga magnolia	M	blood	2007-06-02	New Brunswick	Albert	45.615	-65.0356	4.75227	0.8558	SAMN42231472
btnw 7	Burg	Setophaga virens	F	blood	2007-06-03	New Brunswick	Albert	45.615	-65.0356	5.50678	0.8578	SAMN42231481
btnw 2	Burg	Setophaga virens	M	blood	2007-05-29	Nova Scotia	Colchester	45.385	-63.9114	4.53723	0.8646	SAMN42231482
btnw 5	Burg	Setophaga virens	F	blood	2007-06-02	New Brunswick	Albert	45.615	-65.0356	5.43975	0.8999	SAMN42231483
btnw 1	Burg	Setophaga virens	M	blood	2007-05-29	Nova Scotia	Colchester	45.385	-63.9114	4.23222	0.8858	SAMN42231484
btnw 6	Burg	Setophaga virens	F	blood	2007-06-03	New Brunswick	Albert	45.615	-65.0356	5.19299	0.8621	SAMN42231485
btnw 3	Burg	Setophaga virens	F	blood	2007-05-29	Nova Scotia	Colchester	45.385	-63.9114	6.22861	0.7879	SAMN42231486
btnw 4	Burg	Setophaga virens	M	blood	2007-06-02	New Brunswick	Albert	45.615	-65.0356	5.59467	0.8893	SAMN42231487
72664	CMNH	Catharus fuscescens	M	tissue	2008-06-19	Vermont	Caledonia	44.2456	-72.2822	3.2192	0.9682	SAMN38349747
71777	CMNH	Catharus fuscescens	M	tissue	2008-06-21	Vermont	Caledonia	44.2522	-72.2869	4.40547	0.9675	SAMN38349720
71779	CMNH	Catharus fuscescens	M	tissue	2008-06-19	Vermont	Caledonia	44.2571	-72.2879	4.62709	0.9438	SAMN38349722
72652	CMNH	Catharus fuscescens	M	tissue	2008-06-21	Vermont	Caledonia	44.2522	-72.2869	4.69549	0.9699	SAMN38349745
71780	CMNH	Catharus fuscescens	M	tissue	2008-06-19	Vermont	Caledonia	44.2571	-72.2879	4.71196	0.9662	SAMN38349723
72004	CMNH	Catharus fuscescens	M	tissue	2008-06-20	Vermont	Orange	44.1808	-72.3079	4.81035	0.9684	SAMN38349732
76972	CMNH	Catharus fuscescens	M	tissue	2018-06-10	Michigan	Houghton	46.61	-88.8645	4.84878	0.9524	SAMN38349763
71984	CMNH	Catharus fuscescens	M	tissue	2011-06-10	Minnesota	Hubbard	47.2824	-95.1536	4.91006	0.968	SAMN38349728
72663	CMNH	Catharus fuscescens	M	tissue	2008-06-21	Vermont	Caledonia	44.2522	-72.2869	4.91026	0.9652	SAMN38349746
72280	CMNH	Catharus fuscescens	M	tissue	2011-06-15	Minnesota	St Louis	48.111	-92.2879	5.09234	0.9639	SAMN38349739
71996	CMNH	Catharus fuscescens	M	tissue	2008-06-18	Vermont	Caledonia	44.2705	-72.3097	5.15965	0.9598	SAMN38349731
71836	CMNH	Catharus fuscescens	M	tissue	2008-06-21	Vermont	Caledonia	44.2522	-72.2869	5.21324	0.9671	SAMN38349724
72675	CMNH	Catharus fuscescens	M	tissue	2008-06-21	Vermont	Caledonia	44.2456	-72.2822	5.22751	0.9618	SAMN38349748
72270	CMNH	Catharus fuscescens	M	tissue	2011-06-16	Minnesota	St Louis	48.0046	-92.4256	5.44629	0.9706	SAMN38349736
72265	CMNH	Catharus fuscescens	M	tissue	2011-06-13	Minnesota	Hubbard	47.3053	-95.1446	5.54183	0.9693	SAMN38349734
75061	CMNH	Catharus fuscescens	M	tissue	2017-06-11	Minnesota	Cook	47.972	-90.205	5.53722	0.9544	SAMN38349760
72272	CMNH	Catharus fuscescens	M	tissue	2011-06-11	Minnesota	Hubbard	47.2546	-95.1533	5.73555	0.9672	SAMN38349738
71993	CMNH	Catharus fuscescens	M	tissue	2008-06-21	Vermont	Caledonia	44.2522	-72.2869	5.84626	0.9609	SAMN38349729
76949	CMNH	Catharus fuscescens	M	tissue	2018-06-07	Michigan	Gogebic	46.1604	-89.0445	5.96075	0.9643	SAMN38349762
72147	CMNH	Catharus fuscescens	M	tissue	2008-06-21	Vermont	Caledonia	44.2823	-72.2883	6.01863	0.967	SAMN38349733
72271	CMNH	Catharus fuscescens	M	tissue	2011-06-11	Minnesota	Hubbard	47.2546	-95.1533	6.08935	0.9687	SAMN38349737
71778	CMNH	Catharus fuscescens	M	tissue	2008-06-19	Vermont	Caledonia	44.2571	-72.2879	6.21271	0.9678	SAMN38349721
72334	CMNH	Catharus fuscescens	M	tissue	2008-06-20	Vermont	Orange	44.186	-72.3224	6.31207	0.9661	SAMN38349740
71983	CMNH	Catharus fuscescens	M	tissue	2011-06-10	Minnesota	Hubbard	47.2824	-95.1536	6.53906	0.9679	SAMN38349727
71994	CMNH	Catharus fuscescens	M	tissue	2008-06-21	Vermont	Caledonia	44.2522	-72.2869	6.65652	0.9646	SAMN38349730
72269	CMNH	Catharus fuscescens	M	tissue	2011-06-16	Minnesota	St Louis	48.0046	-92.4256	7.37674	0.9607	SAMN38349735
75134	CMNH	Catharus fuscescens	M	tissue	2017-06-15	Minnesota	Lake	47.828	-91.086	8.11412	0.9599	SAMN38349761
71056	CMNH	Catharus fuscescens	M	tissue	2008-06-06	West Virginia	Pocahontas	38.5757	-79.8265	5.46877	0.9776	SAMN38349703
71070	CMNH	Catharus fuscescens	M	tissue	2008-06-11	Pennsylvania	Bradford	41.6468	-76.5727	5.55365	0.9796	SAMN38349712
71068	CMNH	Catharus fuscescens	M	tissue	2008-06-03	West Virginia	Randolph	38.7631	-79.8482	6.83562	0.9797	SAMN38349710
70514	CMNH	Catharus fuscescens	M	tissue	2007-05-21	North Carolina	Buncombe	35.7003	-82.3796	5.68033	0.9782	SAMN38349679
70905	CMNH	Catharus fuscescens	M	tissue	2008-06-05	West Virginia	Randolph	38.6684	-79.9035	4.19125	0.9777	SAMN38349695
70899	CMNH	Catharus fuscescens	M	tissue	2008-05-31	North Carolina	Haywood	35.3766	-82.7894	4.49839	0.9814	SAMN38349690
71069	CMNH	Catharus fuscescens	M	tissue	2008-06-02	West Virginia	Randolph	38.6506	-79.9133	3.40552	0.9798	SAMN38349711
71071	CMNH	Catharus fuscescens	M	tissue	2008-06-11	Pennsylvania	Bradford	41.6468	-76.5727	3.75821	0.9799	SAMN38349713
71059	CMNH	Catharus fuscescens	M	tissue	2008-06-06	West Virginia	Pocahontas	38.5757	-79.8265	4.6291	0.978	SAMN38349704
71331	CMNH	Catharus fuscescens	M	tissue	2008-06-13	Pennsylvania	Sullivan	41.3179	-76.3445	4.67503	0.9802	SAMN38349718
70638	CMNH	Catharus fuscescens	M	tissue	2007-06-15	Ohio	Ashtabula	41.6355	-80.8927	4.71635	0.9793	SAMN38349682
70642	CMNH	Catharus fuscescens	M	tissue	2007-05-25	North Carolina	Buncombe	35.8097	-82.348	7.06102	0.9811	SAMN38349683
70906	CMNH	Catharus fuscescens	M	tissue	2008-06-05	West Virginia	Randolph	38.6917	-79.8863	3.18149	0.9795	SAMN38349696
71021	CMNH	Catharus fuscescens	M	tissue	2008-06-13	Pennsylvania	Sullivan	41.3467	-76.4612	5.30576	0.9791	SAMN38349700
70573	CMNH	Catharus fuscescens	M	tissue	2007-05-25	North Carolina	Buncombe	35.0897	-82.348	5.55292	0.9775	SAMN38349681
70374	CMNH	Catharus fuscescens	M	tissue	2006-06-14	Ohio	Ashtabula	41.6355	-80.8927	3.42756	0.9829	SAMN38349677
70515	CMNH	Catharus fuscescens	M	tissue	2007-05-21	North Carolina	Buncombe	35.7003	-82.3796	2.68733	0.9827	SAMN38349680
70896	CMNH	Catharus fuscescens	M	tissue	2008-05-31	North Carolina	Transylvania	35.2531	-82.9187	3.85775	0.9817	SAMN38349687
71026	CMNH	Catharus fuscescens	M	tissue	2008-06-12	Pennsylvania	Sullivan	41.3467	-76.4612	4.1787	0.9775	SAMN38349702
70901	CMNH	Catharus fuscescens	M	tissue	2008-05-31	North Carolina	Transylvania	35.2531	-82.9187	3.6331	0.9803	SAMN38349692
70352	CMNH	Catharus fuscescens	M	tissue	2006-06-09	Ohio	Ashtabula	41.6355	-80.8927	3.3404	0.9832	SAMN38349676
70908	CMNH	Catharus fuscescens	M	tissue	2008-06-05	West Virginia	Randolph	38.6917	-79.8863	4.41185	0.9821	SAMN38349698
70904	CMNH	Catharus fuscescens	M	tissue	2008-06-05	West Virginia	Randolph	38.6684	-79.9035	3.83261	0.9796	SAMN38349694
70907	CMNH	Catharus fuscescens	M	tissue	2008-06-05	West Virginia	Randolph	38.6917	-79.8863	3.76658	0.9834	SAMN38349697
71025	CMNH	Catharus fuscescens	M	tissue	2008-06-12	Pennsylvania	Sullivan	41.336	-76.462	4.98585	0.9805	SAMN38349701
71064	CMNH	Catharus fuscescens	M	tissue	2008-06-11	Pennsylvania	Bradford	41.6468	-76.5727	4.59798	0.9795	SAMN38349707
70897	CMNH	Catharus fuscescens	M	tissue	2008-05-30	North Carolina	Haywood	35.3299	-82.9081	4.75036	0.9785	SAMN38349688
71065	CMNH	Catharus fuscescens	M	tissue	2008-06-05	West Virginia	Randolph	38.6579	-79.9095	4.59331	0.9792	SAMN38349708
71885	CMNH	Catharus fuscescens	M	tissue	2008-05-30	North Carolina	Haywood	35.3036	-82.9087	4.57327	0.9809	SAMN38349725
71061	CMNH	Catharus fuscescens	M	tissue	2008-06-05	West Virginia	Randolph	38.6579	-79.9095	2.93493	0.9843	SAMN38349705
70900	CMNH	Catharus fuscescens	M	tissue	2008-05-29	North Carolina	Buncombe	35.8121	-82.356	4.33077	0.9814	SAMN38349691
71188	CMNH	Catharus fuscescens	M	tissue	2008-06-14	Pennsylvania	Sullivan	41.3351	-76.34	3.66948	0.9833	SAMN38349715
70909	CMNH	Catharus fuscescens	M	tissue	2008-06-05	West Virginia	Randolph	38.6917	-79.8863	4.52369	0.9791	SAMN38349699
70513	CMNH	Catharus fuscescens	M	tissue	2007-05-21	North Carolina	Buncombe	35.7003	-82.3796	6.94342	0.9794	SAMN38349678
70898	CMNH	Catharus fuscescens	M	tissue	2008-05-30	North Carolina	Haywood	35.3299	-82.9081	10.1761	0.9796	SAMN38349689
70903	CMNH	Catharus fuscescens	M	tissue	2008-06-05	West Virginia	Randolph	38.6684	-79.9035	5.21107	0.9799	SAMN38349693
71420	CMNH	Catharus fuscescens	M	tissue	2008-06-13	Pennsylvania	Sullivan	41.3963	-76.4283	4.044	0.9791	SAMN38349719
71066	CMNH	Catharus fuscescens	M	tissue	2008-06-05	West Virginia	Randolph	38.6579	-79.9095	3.89521	0.9811	SAMN38349709
71930	CMNH	Catharus fuscescens	M	tissue	2008-06-13	Pennsylvania	Sullivan	41.3179	-76.3445	4.58887	0.98	SAMN38349726
71072	CMNH	Catharus fuscescens	M	tissue	2008-06-06	West Virginia	Pocahontas	38.6403	-79.7555	3.85509	0.9821	SAMN38349714
71221	CMNH	Catharus fuscescens	M	tissue	2008-06-14	Pennsylvania	Sullivan	41.3351	-76.34	5.60086	0.9778	SAMN38349717
71189	CMNH	Catharus fuscescens	M	tissue	2008-06-14	Pennsylvania	Sullivan	41.3351	-76.34	5.92247	0.9779	SAMN38349716
71063	CMNH	Catharus fuscescens	M	tissue	2008-06-12	Pennsylvania	Sullivan	41.3467	-76.4612	6.19885	0.9792	SAMN38349706
70894	CMNH	Catharus fuscescens	M	tissue	2008-05-31	North Carolina	Transylvania	35.2531	-82.9187	5.39443	0.9787	SAMN38349685
70895	CMNH	Catharus fuscescens	M	tissue	2008-05-31	North Carolina	Transylvania	35.2531	-82.9187	5.88485	0.9791	SAMN38349686
70666	CMNH	Catharus fuscescens	M	tissue	2007-06-14	Ohio	Ashtabula	41.6355	-80.8927	4.46016	0.9838	SAMN38349684
72623	CMNH	Catharus fuscescens	M	tissue	2011-06-25	Michigan	Oscoda	44.7918	-84.1763	3.6231	0.9777	SAMN38349744
73720	CMNH	Catharus fuscescens	M	tissue	2011-06-25	Michigan	Oscoda	44.7654	-84.1923	4.56183	0.9795	SAMN38349759
70351	CMNH	Catharus fuscescens	M	tissue	2006-06-12	Ohio	Ashtabula	41.6355	-80.8927	5.94059	0.982	SAMN38349675
74840	CMNH	Catharus guttatus	M	tissue	2016-06-07	Alberta	Municipal District of Lesser Slave River	55.501	-114.037	3.64308	0.9597	SAMN42203663
74839	CMNH	Catharus guttatus	M	tissue	2016-06-08	Alberta	Municipal District of Lesser Slave River	55.501	-114.037	3.33384	0.9582	SAMN42203664
74838	CMNH	Catharus guttatus	M	tissue	2016-06-10	Alberta	Municipal District of Lesser Slave River	55.499	-114.083	3.63074	0.9592	SAMN42203720
74932	CMNH	Catharus guttatus	M	tissue	2016-06-10	Alberta	Municipal District of Lesser Slave River	55.499	-114.083	4.13403	0.9618	SAMN42203721
72433	CMNH	Catharus guttatus	M	tissue	2011-06-14	Minnesota	St. Louis	48.0838	-92.0967	3.89031	0.9614	SAMN42203665
72442	CMNH	Catharus guttatus	M	tissue	2011-06-16	Minnesota	St. Louis	48.0046	-92.4256	2.65338	0.9653	SAMN42203666
72443	CMNH	Catharus guttatus	M	tissue	2011-06-16	Minnesota	St. Louis	48.0627	-92.374	2.8062	0.9627	SAMN42203667
76936	CMNH	Catharus guttatus	U	tissue	2018-06-06	Michigan	Gogebic	46.1267	-89.0311	4.00898	0.956	SAMN42203722
76948	CMNH	Catharus guttatus	U	tissue	2018-06-07	Michigan	Gogebic	46.1604	-89.0445	3.91675	0.9553	SAMN42203723
74837	CMNH	Catharus guttatus	F	tissue	2016-06-10	Alberta	Municipal District of Lesser Slave River	55.501	-114.037	7.86791	0.9607	SAMN42203773
76946	CMNH	Catharus guttatus	U	tissue	2018-06-07	Michigan	Gogebic	46.1604	-89.0445	5.37254	0.9623	SAMN42203774
75163	CMNH	Certhia americana	F	tissue	2017-06-16	Minnesota	Lake	47.828	-91.086	4.46092	0.962	SAMN42230876
75128	CMNH	Certhia americana	M	tissue	2017-06-15	Minnesota	Lake	47.828	-91.086	7.5298	0.9631	SAMN42230877
71783	CMNH	Junco hyemalis	M	tissue	2008-06-19	Vermont	Caledonia	44.2234	-72.2972	4.27526	0.7764	SAMN42204338
71980	CMNH	Junco hyemalis	M	tissue	2008-06-20	Vermont	Caledonia	44.1928	-72.327	4.52512	0.9448	SAMN42204339
72665	CMNH	Junco hyemalis	M	tissue	2008-06-18	Vermont	Orange	44.274	-72.3166	5.28149	0.9454	SAMN42204340
72137	CMNH	Junco hyemalis	M	tissue	2008-06-21	Vermont	Orange	44.1767	-72.3067	5.30485	0.9501	SAMN42204341
71981	CMNH	Junco hyemalis	M	tissue	2008-06-20	Vermont	Caledonia	44.2234	-72.2972	5.31242	0.9408	SAMN42204342
72869	CMNH	Junco hyemalis	M	tissue	2011-06-21	Michigan	Kalkaska	44.6884	-85.3137	5.32502	0.9443	SAMN42204343
72138	CMNH	Junco hyemalis	M	tissue	2008-06-20	Vermont	Orange	44.1767	-72.3067	5.59539	0.945	SAMN42204344
72720	CMNH	Junco hyemalis	M	tissue	2008-06-20	Vermont	Caledonia	44.1955	-72.205	5.8091	0.9489	SAMN42204345
72868	CMNH	Junco hyemalis	M	tissue	2011-06-24	Michigan	Oscoda	44.7832	-84.3177	5.93284	0.9494	SAMN42204346
72139	CMNH	Junco hyemalis	M	tissue	2008-06-21	Vermont	Caledonia	44.278	-72.1392	6.00223	0.9482	SAMN42204347
72566	CMNH	Junco hyemalis	M	tissue	2011-06-23	Michigan	Kalkaska	44.7067	-85.2937	6.42611	0.9454	SAMN42204348
72201	CMNH	Junco hyemalis	M	tissue	2008-06-20	Vermont	Caledonia	44.1904	-72.3149	6.59403	0.9468	SAMN42204349
72200	CMNH	Junco hyemalis	M	tissue	2008-06-21	Vermont	Caledonia	44.278	-72.1392	6.99062	0.9499	SAMN42204350
72451	CMNH	Junco hyemalis	M	tissue	2011-06-16	Minnesota	St. Louis	48.0627	-92.374	5.15528	0.9386	SAMN42204505
74824	CMNH	Junco hyemalis	M	tissue	2017-06-16	Minnesota	Cook	47.779	-90.888	4.34462	0.9348	SAMN42204506
70994	CMNH	Junco hyemalis	M	tissue	2008-06-13	Pennsylvania	Sullivan	41.3467	-76.4612	3.34666	0.9618	SAMN42230899
71448	CMNH	Junco hyemalis	M	tissue	2008-06-04	West Virginia	Randolph	38.7443	-79.8367	4.27947	0.9634	SAMN42230900
71441	CMNH	Junco hyemalis	M	tissue	2008-06-04	West Virginia	Randolph	38.7528	-79.8386	5.37302	0.964	SAMN42230901
70997	CMNH	Junco hyemalis	F	tissue	2008-06-13	Pennsylvania	Sullivan	41.3467	-76.4612	5.28408	0.9548	SAMN42230902
71442	CMNH	Junco hyemalis	M	tissue	2008-06-04	West Virginia	Randolph	38.7528	-79.8386	5.10314	0.9628	SAMN42230903
71450	CMNH	Junco hyemalis	M	tissue	2008-06-12	Pennsylvania	Sullivan	41.3467	-76.4612	2.5944	0.9638	SAMN42231379
71445	CMNH	Junco hyemalis	M	tissue	2008-06-02	West Virginia	Randolph	38.6506	-79.9133	4.95054	0.9646	SAMN42231380
70996	CMNH	Junco hyemalis	M	tissue	2008-06-12	Pennsylvania	Sullivan	41.3067	-76.4394	3.24905	0.9706	SAMN42231381
71451	CMNH	Junco hyemalis	M	tissue	2008-06-11	Pennsylvania	Bradford	41.6474	-76.6292	6.22303	0.9633	SAMN42231382
71449	CMNH	Junco hyemalis	M	tissue	2008-06-04	West Virginia	Randolph	38.7687	-79.8348	5.38655	0.9526	SAMN42231383
75077	CMNH	Regulus satrapa	M	tissue	2017-06-11	Minnesota	Cook	47.947	-90.286	5.34463	0.7536	SAMN42203987
75093	CMNH	Regulus satrapa	M	tissue	2017-06-12	Minnesota	Cook	48.025	-90.23	4.00127	0.7201	SAMN42203988
75096	CMNH	Regulus satrapa	M	tissue	2017-06-12	Minnesota	Cook	47.985	-90.243	5.70036	0.7961	SAMN42203989
75105	CMNH	Regulus satrapa	M	tissue	2017-06-13	Minnesota	Cook	48.024	-90.442	5.18558	0.787	SAMN42203990
75153	CMNH	Regulus satrapa	M	tissue	2017-06-16	Minnesota	Cook	47.779	-90.888	4.82131	0.7507	SAMN42203991
75154	CMNH	Regulus satrapa	M	tissue	2017-06-16	Minnesota	Cook	47.779	-90.888	4.90141	0.8241	SAMN42203992
75194	CMNH	Regulus satrapa	M	tissue	2017-06-17	Minnesota	Lake	47.82	-91.085	4.93851	0.7802	SAMN42203993
75195	CMNH	Regulus satrapa	M	tissue	2017-06-17	Minnesota	Lake	47.82	-91.085	2.22812	0.6335	SAMN42203994
75178	CMNH	Regulus satrapa	M	tissue	2017-06-17	Minnesota	Lake	47.82	-91.085	4.6693	0.7444	SAMN42231285
72208	CMNH	Setophaga coronata	M	tissue	2011-06-16	Minnesota	St Louis	48.0627	-92.374	3.81081	0.8741	SAMN42203691
72396	CMNH	Setophaga coronata	M	tissue	2011-06-16	Minnesota	St. Louis	47.992	-92.4089	3.58978	0.8767	SAMN42203692
72410	CMNH	Setophaga coronata	M	tissue	2011-06-16	Minnesota	St. Louis	48.046	-92.3983	3.0388	0.8721	SAMN42203693
72411	CMNH	Setophaga coronata	M	tissue	2011-06-16	Minnesota	St. Louis	48.0627	-92.374	3.07726	0.8683	SAMN42203785
72412	CMNH	Setophaga coronata	M	tissue	2011-06-15	Minnesota	St. Louis	48.1141	-92.1489	3.77012	0.8742	SAMN42203786
72413	CMNH	Setophaga coronata	M	tissue	2011-06-16	Minnesota	St. Louis	47.992	-92.4089	3.64871	0.8781	SAMN42203787
74877	CMNH	Setophaga coronata	M	tissue	2016-06-05	Alberta	Municipal District of Lesser Slave River	55.2358	-114.055	2.78569	0.8647	SAMN42203788
74875	CMNH	Setophaga coronata	M	tissue	2016-06-05	Alberta	Municipal District of Lesser Slave River	55.2358	-114.055	3.08256	0.8785	SAMN42203694
74876	CMNH	Setophaga coronata	F	tissue	2016-06-05	Alberta	Municipal District of Lesser Slave River	55.2358	-114.055	3.31031	0.8775	SAMN42203789
74879	CMNH	Setophaga coronata	M	tissue	2016-06-06	Alberta	Municipal District of Lesser Slave River	55.3297	-114.016	3.16362	0.8791	SAMN42203695
74878	CMNH	Setophaga coronata	M	tissue	2016-06-07	Alberta	Municipal District of Lesser Slave River	55.3297	-114.016	3.3418	0.865	SAMN42203696
74874	CMNH	Setophaga coronata	F	tissue	2016-06-14	Alberta	Municipal District of Lesser Slave River	55.4361	-114.556	3.94164	0.8705	SAMN42203836
71734	CMNH	Setophaga coronata	M	tissue	2011-06-10	Minnesota	Hubbard	47.203	-95.091	2.73487	0.8504	SAMN42231570
72479	CMNH	Setophaga coronata	F	tissue	2011-06-15	Minnesota	St Louis	48.0791	-92.1492	3.1464	0.8517	SAMN42231571
72214	CMNH	Setophaga fusca	M	tissue	2011-06-14	Minnesota	St Louis	48.1216	-92.2884	4.29306	0.8656	SAMN42203817
72403	CMNH	Setophaga fusca	M	tissue	2011-06-14	Minnesota	St. Louis	48.1324	-92.2623	4.11582	0.8649	SAMN42203818
72404	CMNH	Setophaga fusca	M	tissue	2011-06-15	Minnesota	St. Louis	48.111	-92.2879	3.61371	0.8564	SAMN42203819
72405	CMNH	Setophaga fusca	M	tissue	2011-06-14	Minnesota	St. Louis	48.1324	-92.2623	3.46418	0.8581	SAMN42203820
72547	CMNH	Setophaga fusca	M	tissue	2011-06-14	Minnesota	St. Louis	48.1667	-92.432	3.61098	0.8548	SAMN42203821
74851	CMNH	Setophaga fusca	M	tissue	2016-06-18	Alberta	Municipal District of Bonnyville	54.6011	-110.199	2.80933	0.8692	SAMN42203712
74853	CMNH	Setophaga fusca	M	tissue	2016-06-18	Alberta	Municipal District of Bonnyville	54.6011	-110.199	4.42209	0.872	SAMN42203713
74854	CMNH	Setophaga fusca	M	tissue	2016-06-18	Alberta	Municipal District of Bonnyville	54.6011	-110.199	4.10986	0.8591	SAMN42203714
74852	CMNH	Setophaga fusca	M	tissue	2016-06-19	Alberta	Municipal District of Bonnyville	54.6611	-110.263	4.05498	0.865	SAMN42203715
72125	CMNH	Setophaga fusca	M	tissue	2011-06-14	Minnesota	St. Louis	48.1216	-92.2884	4.67675	0.8556	SAMN42204017
75091	CMNH	Setophaga fusca	M	tissue	2017-06-12	Minnesota	Cook	48.025	-90.23	6.20593	0.892	SAMN42204212
75188	CMNH	Setophaga fusca	M	tissue	2017-06-17	Minnesota	Lake	47.692	-91.118	3.81887	0.8266	SAMN42231294
75189	CMNH	Setophaga fusca	M	tissue	2017-06-17	Minnesota	Lake	47.692	-91.118	4.70276	0.8578	SAMN42231295
75102	CMNH	Setophaga magnolia	M	tissue	2017-06-13	Minnesota	Cook	48.024	-90.442	5.15129	0.7807	SAMN42204516
74944	CMNH	Setophaga magnolia	M	tissue	2016-06-06	Alberta	Municipal District of Lesser Slave River	55.2837	-114.128	6.94315	0.8487	SAMN42204517
75078	CMNH	Setophaga magnolia	M	tissue	2017-06-11	Minnesota	Cook	47.988	-90.185	5.31232	0.8493	SAMN42204518
75184	CMNH	Setophaga magnolia	M	tissue	2017-06-17	Minnesota	Lake	47.637	-91.092	3.66913	0.7927	SAMN42204519
75103	CMNH	Setophaga magnolia	M	tissue	2017-06-13	Minnesota	Cook	48.024	-90.442	4.02089	0.7891	SAMN42204520
74914	CMNH	Setophaga magnolia	M	tissue	2016-06-05	Alberta	Municipal District of Lesser Slave River	55.2358	-114.055	6.73755	0.7848	SAMN42204521
74941	CMNH	Setophaga magnolia	F	tissue	2016-06-05	Alberta	Municipal District of Lesser Slave River	55.2358	-114.055	5.52011	0.8508	SAMN42204522
75053	CMNH	Setophaga magnolia	M	tissue	2017-06-10	Minnesota	Cook	47.985	-90.243	5.81933	0.8492	SAMN42204523
74915	CMNH	Setophaga magnolia	M	tissue	2016-06-07	Alberta	Municipal District of Lesser Slave River	55.3297	-114.016	3.89797	0.7774	SAMN42204524
74934	CMNH	Setophaga magnolia	M	tissue	2016-06-07	Alberta	Municipal District of Lesser Slave River	55.3297	-114.016	4.97815	0.8487	SAMN42204525
75202	CMNH	Setophaga magnolia	M	tissue	2017-06-18	Minnesota	Lake	47.435	-91.59	4.13458	0.8608	SAMN42230850
75193	CMNH	Setophaga magnolia	M	tissue	2017-06-17	Minnesota	Lake	47.82	-91.085	3.36199	0.8777	SAMN42230851
75208	CMNH	Setophaga magnolia	M	tissue	2017-06-18	Minnesota	Lake	47.479	-91.531	3.52778	0.8692	SAMN42230852
71146	CMNH	Setophaga magnolia	M	tissue	2008-06-05	West Virginia	Randolph	38.7443	-79.8367	5.54964	0.9103	SAMN42230933
72258	CMNH	Setophaga virens	M	tissue	2011-06-16	Minnesota	St Louis	48.0046	-92.4256	5.20996	0.8863	SAMN42204411
71737	CMNH	Setophaga virens	M	tissue	2011-06-10	Minnesota	Hubbard	47.203	-95.091	5.36961	0.8774	SAMN42204412
71975	CMNH	Setophaga virens	M	tissue	2008-06-18	Vermont	Orange	44.274	-72.3166	5.40368	0.8811	SAMN42204413
72209	CMNH	Setophaga virens	M	tissue	2008-06-19	Vermont	Orange	44.274	-72.3166	5.44349	0.8733	SAMN42204414
72260	CMNH	Setophaga virens	M	tissue	2011-06-16	Minnesota	St Louis	48.0046	-92.4256	5.4537	0.8828	SAMN42204415
71807	CMNH	Setophaga virens	M	tissue	2011-06-15	Minnesota	St. Louis	47.8717	-92.1205	5.53499	0.8769	SAMN42204416
72204	CMNH	Setophaga virens	M	tissue	2008-06-19	Vermont	Orange	44.274	-72.3166	5.68198	0.8731	SAMN42204417
76928	CMNH	Setophaga virens	M	tissue	2018-06-06	Michigan	Gogebic	46.1654	-89.0618	5.80553	0.8383	SAMN42204418
71974	CMNH	Setophaga virens	M	tissue	2008-06-18	Vermont	Orange	44.274	-72.3166	5.85693	0.8617	SAMN42204419
71781	CMNH	Setophaga virens	M	tissue	2008-06-19	Vermont	Caledonia	44.2456	-72.2822	5.97529	0.8628	SAMN42204420
72257	CMNH	Setophaga virens	M	tissue	2011-06-16	Minnesota	St Louis	48.1367	-92.3572	6.08063	0.8891	SAMN42204421
72196	CMNH	Setophaga virens	M	tissue	2008-06-19	Vermont	Orange	44.274	-72.3166	6.39841	0.8687	SAMN42204422
76927	CMNH	Setophaga virens	M	tissue	2018-06-06	Michigan	Gogebic	46.1654	-89.0618	6.6424	0.8804	SAMN42204423
71782	CMNH	Setophaga virens	M	tissue	2008-06-18	Vermont	Caledonia	44.2705	-72.3097	6.18144	0.8725	SAMN42204613
71978	CMNH	Setophaga virens	M	tissue	2011-06-11	Minnesota	Hubbard	47.2069	-95.0853	7.01974	0.8421	SAMN42204614
71484	CMNH	Setophaga virens	M	tissue	2008-06-18	Vermont	Caledonia	44.2705	-72.3097	6.77193	0.8676	SAMN42204615
71960	CMNH	Setophaga virens	M	tissue	2011-06-12	Minnesota	Hubbard	47.203	-95.091	6.13477	0.8267	SAMN42204616
71557	CMNH	Setophaga virens	M	tissue	2008-06-19	Vermont	NA	44.2602	-72.5756	6.65369	0.8145	SAMN42204617
71802	CMNH	Setophaga virens	M	tissue	2011-06-15	Minnesota	St. Louis	47.8717	-92.1205	5.18882	0.8018	SAMN42204618
71735	CMNH	Setophaga virens	M	tissue	2011-06-10	Minnesota	Hubbard	47.208	-95.091	5.57295	0.8094	SAMN42204619
71619	CMNH	Setophaga virens	M	tissue	2008-06-18	Vermont	Caledonia	44.2705	-72.3097	5.66601	0.875	SAMN42204620
72225	CMNH	Setophaga virens	M	tissue	2011-06-11	Minnesota	Hubbard	47.2069	-95.0853	5.83898	0.8242	SAMN42204621
72224	CMNH	Setophaga virens	M	tissue	2008-06-19	Vermont	Orange	44.274	-72.3166	5.94474	0.827	SAMN42204622
72215	CMNH	Setophaga virens	M	tissue	2008-06-19	Vermont	Orange	44.274	-72.3166	5.42135	0.8808	SAMN42204623
72223	CMNH	Setophaga virens	M	tissue	2008-06-19	Vermont	Orange	44.274	-72.3166	5.12517	0.872	SAMN42204624
71736	CMNH	Setophaga virens	M	tissue	2008-06-19	Vermont	Caledonia	44.2571	-72.2879	4.60794	0.8721	SAMN42204625
71160	CMNH	Setophaga virens	M	tissue	2008-06-11	Pennsylvania	Bradford	41.6474	-76.6292	4.31092	0.9239	SAMN42230935
71898	CMNH	Setophaga virens	M	tissue	2008-06-13	Pennsylvania	Sullivan	41.3179	-76.3445	4.41282	0.9254	SAMN42230936
71159	CMNH	Setophaga virens	M	tissue	2008-06-11	Pennsylvania	Bradford	41.6468	-76.5727	5.14806	0.8982	SAMN42230937
70884	CMNH	Setophaga virens	M	tissue	2008-05-30	North Carolina	Buncombe	35.4482	-82.7262	0.906636	0.9668	SAMN42230938
71152	CMNH	Setophaga virens	M	tissue	2008-06-12	Pennsylvania	Sullivan	41.3467	-76.4612	3.58303	0.9429	SAMN42230939
70510	CMNH	Setophaga virens	M	tissue	2007-05-23	North Carolina	Buncombe	35.4502	-82.719	4.31813	0.9308	SAMN42230940
71014	CMNH	Setophaga virens	M	tissue	2008-06-12	Pennsylvania	Sullivan	41.3467	-76.4612	5.82811	0.9235	SAMN42230941
70687	CMNH	Setophaga virens	F	tissue	2007-05-23	North Carolina	Buncombe	35.4482	-82.4261	4.5245	0.922	SAMN42230942
71000	CMNH	Setophaga virens	M	tissue	2008-06-13	Pennsylvania	Sullivan	41.3467	-76.4612	6.19743	0.9046	SAMN42230943
71880	CMNH	Setophaga virens	M	tissue	2008-06-02	West Virginia	Randolph	38.6448	-79.9174	5.55117	0.9268	SAMN42230944
70881	CMNH	Setophaga virens	F	tissue	2008-05-29	North Carolina	Buncombe	35.8121	-82.356	5.85214	0.9002	SAMN42230945
71158	CMNH	Setophaga virens	M	tissue	2008-06-11	Pennsylvania	Bradford	41.6474	-76.6292	5.36952	0.937	SAMN42230946
71017	CMNH	Setophaga virens	M	tissue	2008-06-13	Pennsylvania	Sullivan	41.3467	-76.4612	5.66311	0.9244	SAMN42230947
71219	CMNH	Setophaga virens	M	tissue	2008-06-14	Pennsylvania	Sullivan	41.3351	-76.34	3.89501	0.9232	SAMN42230948
70914	CMNH	Setophaga virens	M	tissue	2008-06-03	West Virginia	Randolph	38.674	-79.8969	3.94887	0.928	SAMN42230949
70685	CMNH	Setophaga virens	M	tissue	2007-05-23	North Carolina	Buncombe	35.4482	-82.7264	3.25953	0.9116	SAMN42230950
70572	CMNH	Setophaga virens	M	tissue	2007-05-25	North Carolina	Buncombe	35.0897	-82.348	6.11745	0.9233	SAMN42230951
70882	CMNH	Setophaga virens	M	tissue	2008-06-02	West Virginia	Randolph	38.6448	-79.9174	3.03666	0.9304	SAMN42230952
70839	CMNH	Setophaga virens	M	tissue	2008-06-02	West Virginia	Randolph	38.6448	-79.9174	3.29085	0.9371	SAMN42230953
70684	CMNH	Setophaga virens	M	tissue	2007-05-23	North Carolina	Buncombe	35.4482	-82.4261	4.76527	0.9152	SAMN42230954
70508	CMNH	Setophaga virens	M	tissue	2007-05-23	North Carolina	Buncombe	35.4502	-82.719	4.52627	0.8922	SAMN42230955
70350	CMNH	Setophaga virens	M	tissue	2007-06-14	Ohio	Ashtabula	41.6355	-80.8927	6.07671	0.9246	SAMN42230956
71151	CMNH	Setophaga virens	M	tissue	2008-06-02	West Virginia	Randolph	38.6506	-79.9133	5.28781	0.9131	SAMN42230957
70879	CMNH	Setophaga virens	M	tissue	2008-05-28	North Carolina	Buncombe	35.7965	-82.3689	3.64709	0.9275	SAMN42230958
70509	CMNH	Setophaga virens	F	tissue	2007-05-23	North Carolina	Buncombe	35.4502	-82.719	3.91092	0.9529	SAMN42230959
71879	CMNH	Setophaga virens	F	tissue	2008-06-02	West Virginia	Randolph	38.6448	-79.9174	4.41478	0.9166	SAMN42230960
71418	CMNH	Setophaga virens	M	tissue	2008-06-13	Pennsylvania	Sullivan	41.3963	-76.4283	3.9596	0.919	SAMN42230961
70686	CMNH	Setophaga virens	M	tissue	2007-05-25	North Carolina	Buncombe	35.8097	-82.348	5.05217	0.9169	SAMN42230962
71149	CMNH	Setophaga virens	M	tissue	2008-06-02	West Virginia	Randolph	38.6506	-79.9133	4.36242	0.9294	SAMN42230963
70970	CMNH	Setophaga virens	M	tissue	2008-06-02	West Virginia	Randolph	38.6448	-79.9174	4.90278	0.9151	SAMN42230964
70913	CMNH	Setophaga virens	M	tissue	2008-06-03	West Virginia	Randolph	38.674	-79.8969	4.48178	0.9235	SAMN42230965
70911	CMNH	Setophaga virens	M	tissue	2008-06-03	West Virginia	Randolph	38.674	-79.8969	3.96863	0.9297	SAMN42230966
71016	CMNH	Setophaga virens	M	tissue	2008-06-12	Pennsylvania	Sullivan	41.3467	-76.4612	3.1316	0.9505	SAMN42230967
71412	CMNH	Setophaga virens	M	tissue	2008-06-02	West Virginia	Randolph	38.6448	-79.9174	5.22758	0.909	SAMN42230968
70968	CMNH	Setophaga virens	M	tissue	2008-06-02	West Virginia	Randolph	38.6448	-79.9174	5.39747	0.9052	SAMN42230969
71154	CMNH	Setophaga virens	M	tissue	2008-06-02	West Virginia	Randolph	38.6506	-79.9133	8.98397	0.9164	SAMN42230970
71011	CMNH	Setophaga virens	M	tissue	2008-06-13	Pennsylvania	Sullivan	41.3467	-76.4612	6.71542	0.9144	SAMN42230971
71153	CMNH	Setophaga virens	M	tissue	2008-06-11	Pennsylvania	Bradford	41.6474	-76.6292	4.50505	0.9257	SAMN42230972
70912	CMNH	Setophaga virens	M	tissue	2008-06-03	West Virginia	Randolph	38.674	-79.8969	4.48041	0.9278	SAMN42230973
71010	CMNH	Setophaga virens	M	tissue	2008-06-13	Pennsylvania	Sullivan	41.3467	-76.4612	4.72252	0.9264	SAMN42230974
71194	CMNH	Setophaga virens	M	tissue	2008-06-14	Pennsylvania	Sullivan	41.3351	-76.34	6.73803	0.9221	SAMN42230975
71971	CMNH	Setophaga virens	M	tissue	2008-06-18	Vermont	Orange	44.274	-72.3166	2.44079	0.8955	SAMN42231125
71867	CMNH	Setophaga virens	M	tissue	2008-06-18	Vermont	Caledonia	44.2705	-72.3097	4.12611	0.8814	SAMN42231126
72226	CMNH	Setophaga virens	F	tissue	2008-06-19	Vermont	Orange	44.274	-72.3166	2.79352	0.8726	SAMN42231127
71868	CMNH	Setophaga virens	M	tissue	2008-06-19	Vermont	Caledonia	44.2456	-72.2822	4.40469	0.8534	SAMN42231312
71973	CMNH	Setophaga virens	M	tissue	2008-06-18	Vermont	Orange	44.274	-72.3166	5.41304	0.8597	SAMN42231313
71866	CMNH	Setophaga virens	M	tissue	2008-06-19	Vermont	Caledonia	44.2456	-72.2822	3.27766	0.8669	SAMN42231314
71252	CMNH	Sphyrapicus varius	F	tissue	2008-06-19	Vermont	Caledonia	44.2234	-72.2972	2.87027	0.9057	SAMN42204018
71294	CMNH	Sphyrapicus varius	M	tissue	2008-06-19	Vermont	Caledonia	44.2234	-72.2972	3.01084	0.8992	SAMN42204019
71295	CMNH	Sphyrapicus varius	M	tissue	2008-06-18	Vermont	Caledonia	44.2705	-72.3097	3.71903	0.8996	SAMN42204020
71332	CMNH	Sphyrapicus varius	M	tissue	2008-06-19	Vermont	Caledonia	44.2757	-72.2837	3.2787	0.9058	SAMN42204021
71467	CMNH	Sphyrapicus varius	M	tissue	2008-06-19	Vermont	Caledonia	44.2458	-72.2822	4.31843	0.9007	SAMN42204022
71871	CMNH	Sphyrapicus varius	M	tissue	2011-06-14	Minnesota	St Louis	48.111	-92.2879	5.82566	0.9333	SAMN42204023
72417	CMNH	Sphyrapicus varius	M	tissue	2011-06-14	Minnesota	St. Louis	48.1667	-92.432	3.60177	0.9125	SAMN42204024
72422	CMNH	Sphyrapicus varius	F	tissue	2011-06-14	Minnesota	St. Louis	48.1667	-92.432	4.15672	0.9123	SAMN42204025
72425	CMNH	Sphyrapicus varius	M	tissue	2011-06-14	Minnesota	St. Louis	48.1667	-92.432	4.51191	0.9127	SAMN42204026
72428	CMNH	Sphyrapicus varius	F	tissue	2011-06-14	Minnesota	St. Louis	48.1667	-92.432	4.33738	0.9146	SAMN42204027
74887	CMNH	Sphyrapicus varius	F	tissue	2016-06-12	Alberta	Municipal District of Lesser Slave River	55.636	-114.532	3.66749	0.9136	SAMN42204028
74886	CMNH	Sphyrapicus varius	M	tissue	2016-06-12	Alberta	Municipal District of Lesser Slave River	55.636	-114.532	3.57038	0.9166	SAMN42204029
74888	CMNH	Sphyrapicus varius	M	tissue	2016-06-19	Alberta	Municipal District of Bonnyville	54.6611	-110.263	3.79939	0.9252	SAMN42204030
75133	CMNH	Sphyrapicus varius	F	tissue	2017-06-15	Minnesota	Lake	47.828	-91.086	2.82776	0.8845	SAMN42204264
75099	CMNH	Sphyrapicus varius	M	tissue	2017-06-12	Minnesota	Cook	47.988	-90.185	4.00592	0.9329	SAMN42204265
75074	CMNH	Sphyrapicus varius	M	tissue	2017-06-11	Minnesota	Cook	47.947	-90.286	5.11749	0.8949	SAMN42204435
71224	CMNH	Sphyrapicus varius	F	tissue	2008-06-14	Pennsylvania	Bradford	41.5945	-76.7805	1.75366	0.9571	SAMN42231316
71225	CMNH	Sphyrapicus varius	F	tissue	2008-06-14	Pennsylvania	Sullivan	41.3351	-76.34	3.23727	0.9592	SAMN42231317
72424	CMNH	Sphyrapicus varius	M	tissue	2012-06-17	Michigan	Mackinac	46.0563	-85.0184	2.09751	0.8797	SAMN42231318
72421	CMNH	Sphyrapicus varius	F	tissue	2011-06-21	Michigan	Kalkaska	44.7478	-85.2937	2.0838	0.8502	SAMN42231319
71223	CMNH	Sphyrapicus varius	M	tissue	2008-06-14	Pennsylvania	Bradford	41.5945	-76.7805	2.41512	0.9586	SAMN42231320
71846	CMNH	Sphyrapicus varius	M	tissue	2011-06-11	Minnesota	Hubbard	47.2546	-95.1533	7.4128	0.8215	SAMN42231321
75095	CMNH	Troglodytes hiemalis	M	tissue	2017-06-12	Minnesota	Cook	47.985	-90.243	3.92142	0.886	SAMN42230980
75177	CMNH	Troglodytes hiemalis	M	tissue	2017-06-17	Minnesota	Lake	47.82	-91.085	5.38225	0.8485	SAMN42230981
75176	CMNH	Troglodytes hiemalis	F	tissue	2017-06-17	Minnesota	Lake	47.82	-91.085	5.39087	0.8512	SAMN42230982
75123	CMNH	Troglodytes hiemalis	F	tissue	2017-06-14	Minnesota	Lake	47.828	-91.086	5.37255	0.8546	SAMN42230983
75152	CMNH	Troglodytes hiemalis	M	tissue	2017-06-15	Minnesota	Lake	47.828	-91.086	4.85922	0.878	SAMN42230984
71969	CMNH	Vireo solitarius	M	tissue	2011-06-15	Minnesota	St. Louis	47.8717	-92.1205	4.17943	0.818	SAMN42203882
72449	CMNH	Vireo solitarius	M	tissue	2011-06-16	Minnesota	St. Louis	48.065	-92.3656	4.33247	0.7871	SAMN42203883
72450	CMNH	Vireo solitarius	F	tissue	2011-06-16	Minnesota	St. Louis	48.065	-92.3656	3.30138	0.8062	SAMN42203884
72476	CMNH	Vireo solitarius	M	tissue	2011-06-14	Minnesota	St Louis	48.0838	-92.0967	4.15282	0.8197	SAMN42203885
75142	CMNH	Vireo solitarius	M	tissue	2017-06-15	Minnesota	Lake	47.796	-91.027	4.37831	0.7708	SAMN42203886
75143	CMNH	Vireo solitarius	F	tissue	2017-06-15	Minnesota	Lake	47.796	-91.027	5.0245	0.7541	SAMN42203887
75144	CMNH	Vireo solitarius	M	tissue	2017-06-15	Minnesota	Lake	47.796	-91.027	3.74562	0.8258	SAMN42203888
75145	CMNH	Vireo solitarius	M	tissue	2017-06-15	Minnesota	Lake	47.796	-91.027	4.41722	0.7749	SAMN42203889
75182	CMNH	Vireo solitarius	M	tissue	2017-06-17	Minnesota	Lake	47.82	-91.085	4.25216	0.833	SAMN42203890
74896	CMNH	Vireo solitarius	M	tissue	2016-06-06	Alberta	Municipal District of Lesser Slave River	55.2837	-114.128	2.57974	0.8505	SAMN42203891
74942	CMNH	Vireo solitarius	M	tissue	2016-06-10	Alberta	Municipal District of Lesser Slave River	55.507	-114.147	4.04326	0.8368	SAMN42203892
74897	CMNH	Vireo solitarius	M	tissue	2016-06-14	Alberta	Municipal District of Lesser Slave River	55.5077	-114.258	4.39165	0.8309	SAMN42203893
74898	CMNH	Vireo solitarius	M	tissue	2016-06-20	Alberta	Municipal District of Bonnyville	54.6652	-110.133	3.80656	0.8141	SAMN42203894
76955	CMNH	Vireo solitarius	U	tissue	2018-06-08	Michigan	Houghton	46.6179	-88.8603	4.19836	0.8409	SAMN42231573
76968	CMNH	Vireo solitarius	U	tissue	2018-06-10	Michigan	Houghton	46.5352	-88.8578	3.54411	0.8551	SAMN42231574
56196	CUMV	Catharus guttatus	M	tissue	2015-06-06	New York	Essex	44.2484	-73.9849	4.41804	0.953	SAMN42203724
56201	CUMV	Catharus guttatus	F	tissue	2015-06-07	New York	Essex	44.2484	-73.9849	5.9846	0.9326	SAMN42203725
56195	CUMV	Catharus guttatus	F	tissue	2015-06-06	New York	Essex	44.2484	-73.9849	7.41566	0.9548	SAMN42203775
52618	CUMV	Catharus guttatus	M	tissue	2008-06-26	New York	Franklin	44.4992	-74.4284	6.32818	0.9804	SAMN42231174
56062	CUMV	Certhia americana	M	tissue	2015-06-10	New York	Essex	44.2484	-73.9849	5.45877	0.9618	SAMN42230878
55297	CUMV	Certhia americana	M	tissue	2013-05-22	New York	Hamilton	43.9344	-74.8287	3.37993	0.9574	SAMN42230879
56203	CUMV	Junco hyemalis	M	tissue	2015-06-06	New York	Essex	44.2484	-73.9849	6.44649	0.9444	SAMN42204351
52626	CUMV	Regulus satrapa	F	tissue	2008-06-26	New York	Franklin	44.4992	-74.4284	4.14635	0.7669	SAMN42203995
52974	CUMV	Regulus satrapa	M	tissue	2008-06-30	New York	Franklin	44.4207	-74.1175	5.36932	0.6786	SAMN42203996
56172	CUMV	Regulus satrapa	M	tissue	2015-06-10	New York	Essex	44.2484	-73.9849	5.22819	0.7952	SAMN42204203
56175	CUMV	Regulus satrapa	M	tissue	2015-06-07	New York	Essex	44.2484	-73.9849	5.92146	0.7947	SAMN42204204
52490	CUMV	Setophaga coronata	M	tissue	2008-06-26	New York	Franklin	44.4992	-74.4284	4.12495	0.8066	SAMN42203697
56200	CUMV	Setophaga coronata	M	tissue	2015-06-05	New York	Essex	44.2484	-73.9849	4.24464	0.8665	SAMN42203698
52622	CUMV	Setophaga coronata	F	tissue	2008-06-26	New York	Franklin	44.4992	-74.4284	4.04135	0.7833	SAMN42204015
52627	CUMV	Setophaga fusca	F	tissue	2008-06-29	New York	Franklin	44.4992	-74.4284	4.55067	0.7716	SAMN42203822
56177	CUMV	Setophaga fusca	M	tissue	2015-06-09	New York	Essex	44.2484	-73.9849	6.9502	0.8671	SAMN42204213
56183	CUMV	Setophaga fusca	M	tissue	2015-06-07	New York	Essex	44.2484	-73.9849	4.32698	0.8752	SAMN42204214
52631	CUMV	Setophaga magnolia	F	tissue	2008-06-27	New York	Franklin	44.4992	-74.4284	5.33951	0.8179	SAMN42204526
52633	CUMV	Setophaga magnolia	M	tissue	2008-06-29	New York	Franklin	44.4992	-74.4284	6.28198	0.708	SAMN42204527
56184	CUMV	Setophaga magnolia	M	tissue	2015-06-07	New York	Essex	44.2484	-73.9849	5.58538	0.7532	SAMN42204528
56178	CUMV	Setophaga magnolia	M	tissue	2015-06-10	New York	Essex	44.2484	-73.9849	5.28087	0.8367	SAMN42204529
56059	CUMV	Sphyrapicus varius	F	tissue	2015-06-10	New York	Essex	44.2484	-73.9849	4.20827	0.8136	SAMN42204031
52611	CUMV	Troglodytes hiemalis	F	tissue	2008-06-30	New York	Franklin	44.4207	-74.1175	6.68436	0.8496	SAMN42230985
56061	CUMV	Troglodytes hiemalis	M	tissue	2015-06-10	New York	Essex	44.2484	-73.9849	3.82927	0.8685	SAMN42230986
55166	CUMV	Troglodytes hiemalis	M	tissue	2013-05-18	New York	Herkimer	43.934	-74.8366	4.3258	0.8693	SAMN42230987
52639	CUMV	Vireo solitarius	M	tissue	2008-06-28	New York	Franklin	44.4992	-74.4284	4.9372	0.7908	SAMN42203895
11641	Ketterson	Junco hyemalis	F	blood	2022-04-24	Virginia	Giles	37.3586	-80.5327	6.06159	0.9769	SAMN42231210
11621	Ketterson	Junco hyemalis	F	blood	2022-04-22	Virginia	Giles	37.3554	-80.5356	5.29512	0.9784	SAMN42231211
11619	Ketterson	Junco hyemalis	F	blood	2022-04-22	Virginia	Giles	37.3589	-80.537	5.7106	0.976	SAMN42231212
11608	Ketterson	Junco hyemalis	M	blood	2022-04-21	Virginia	Giles	37.3823	-80.5199	1.14393	0.9744	SAMN42231213
11576	Ketterson	Junco hyemalis	F	blood	2022-04-20	Virginia	Giles	37.3574	-80.537	2.47222	0.9756	SAMN42231214
11584	Ketterson	Junco hyemalis	M	blood	2022-04-20	Virginia	Giles	37.3589	-80.537	5.09772	0.977	SAMN42231215
11540	Ketterson	Junco hyemalis	F	blood	2022-04-17	Virginia	Giles	37.3589	-80.537	4.55002	0.9757	SAMN42231216
11616	Ketterson	Junco hyemalis	M	blood	2022-04-22	Virginia	Giles	37.3647	-80.5368	4.91932	0.9734	SAMN42231217
11541	Ketterson	Junco hyemalis	M	blood	2022-04-19	Virginia	Giles	37.3555	-80.5365	2.72831	0.9764	SAMN42231218
11575	Ketterson	Junco hyemalis	M	blood	2022-04-20	Virginia	Giles	37.3686	-80.5311	3.87775	0.9759	SAMN42231219
11579	Ketterson	Junco hyemalis	M	blood	2022-04-20	Virginia	Giles	37.3676	-80.5317	2.73638	0.98	SAMN42231220
11642	Ketterson	Junco hyemalis	M	blood	2022-04-24	Virginia	Giles	37.3561	-80.5344	3.35111	0.9777	SAMN42231221
11581	Ketterson	Junco hyemalis	F	blood	2022-04-20	Virginia	Giles	37.3676	-80.5317	4.17811	0.9793	SAMN42231222
11643	Ketterson	Junco hyemalis	F	blood	2022-04-24	Virginia	Giles	37.3554	-80.5356	1.90155	0.9702	SAMN42231223
11573	Ketterson	Junco hyemalis	F	blood	2022-04-20	Virginia	Giles	37.3723	-80.5265	5.78581	0.9771	SAMN42231224
43635	MMNH	Regulus satrapa	F	tissue	2001-06-13	Minnesota	Hubbard	47.2246	-95.0791	4.4373	0.5296	SAMN42231286
45536	MMNH	Setophaga magnolia	M	tissue	2003-06-06	Minnesota	Beltrami	47.7304	-94.5471	7.46681	0.7726	SAMN42204530
178126	MVZ	Sphyrapicus varius	M	tissue	1987-07-19	New York	Franklin	44.6063	-74.0695	5.21742	0.9177	SAMN42204436
86876	NCSM	Certhia americana	M	tissue	2001-06-27	North Carolina	Haywood	35.316	-82.952	5.01852	0.9668	SAMN42231003
86864	NCSM	Setophaga fusca	M	tissue	2001-06-19	North Carolina	Buncombe	35.76	-82.336	4.31366	0.885	SAMN42231085
15235	NCSM	Sphyrapicus varius	M	tissue	2001-06-19	North Carolina	Buncombe	35.7	-82.4	6.0491	0.9347	SAMN42231132
15243	NCSM	Sphyrapicus varius	F	tissue	2001-06-22	North Carolina	Buncombe	35.8098	-82.3483	8.98911	0.9157	SAMN42231133
15306	NCSM	Sphyrapicus varius	F	tissue	2003-06-17	North Carolina	Buncombe	35.8496	-82.2482	3.14413	0.8943	SAMN42231488
zo-11213	NYSM	Catharus guttatus	U	tissue	2011-08-09	New York	Hamilton	43.9479	-74.839	3.09203	0.957	SAMN42203726
zt-1040	NYSM	Catharus guttatus	M	tissue	2012-05-20	New York	Franklin	44.5022	-74.4208	2.99816	0.9588	SAMN42203727
zt-1055	NYSM	Catharus guttatus	M	tissue	2012-05-22	New York	Hamilton	43.9479	-74.839	4.65824	0.9668	SAMN42203728
zt-1056	NYSM	Catharus guttatus	U	tissue	2012-05-22	New York	Hamilton	43.9479	-74.839	3.21479	0.9649	SAMN42203747
zo-11099	NYSM	Catharus guttatus	U	tissue	2010-07-24	New York	Franklin	44.5022	-74.4208	5.63968	0.9546	SAMN42203668
zo-11204	NYSM	Catharus guttatus	U	tissue	2011-08-09	New York	Hamilton	43.9479	-74.839	5.44621	0.9567	SAMN42203669
zo-14326	NYSM	Junco hyemalis	M	tissue	2008-06-12	Vermont	Windham	43.087	-72.9254	5.35645	0.934	SAMN42204352
zo-11257	NYSM	Junco hyemalis	U	tissue	2011-06-14	New York	Essex	44.2	-73.86	6.99491	0.9514	SAMN42204353
zo-15355	NYSM	Junco hyemalis	F	tissue	2000-06-28	Vermont	Lamoille	44.5282	-72.8159	8.37326	0.9361	SAMN42204354
zo-11259	NYSM	Regulus satrapa	M	tissue	2011-06-14	New York	Essex	44.2133	-73.86	3.51247	0.8234	SAMN42203997
zo-10931	NYSM	Setophaga coronata	U	tissue	2009-06-03	New York	Essex	44.2133	-73.86	3.92284	0.8706	SAMN42203699
zo-10935	NYSM	Setophaga coronata	U	tissue	2009-06-09	New York	Essex	44.2133	-73.86	3.62325	0.8911	SAMN42203700
zo-10936	NYSM	Setophaga coronata	U	tissue	2009-06-10	New York	Essex	44.2133	-73.86	4.4435	0.8693	SAMN42203790
zo-10937	NYSM	Setophaga coronata	U	tissue	2009-06-10	New York	Essex	44.2133	-73.86	4.28101	0.8842	SAMN42203701
zo-11090	NYSM	Setophaga coronata	U	tissue	2010-06-25	New York	Essex	44.2495	-73.866	4.77087	0.8587	SAMN42203791
zo-11094	NYSM	Setophaga coronata	U	tissue	2010-06-25	New York	Essex	44.2495	-73.857	3.90073	0.8631	SAMN42203792
zo-11216	NYSM	Setophaga coronata	U	tissue	2011-08-10	New York	Hamilton	43.9479	-74.839	4.13405	0.8843	SAMN42203702
zt-1039	NYSM	Setophaga coronata	M	tissue	2012-05-20	New York	Franklin	44.5022	-74.4208	4.4134	0.884	SAMN42203793
zo-14319	NYSM	Setophaga coronata	M	tissue	2007-06-20	Vermont	Essex	44.6646	-71.7702	6.15147	0.879	SAMN42204207
zo-15352	NYSM	Setophaga coronata	M	tissue	2010-07-05	Vermont	Lamoille	44.5282	-72.8159	5.25874	0.8962	SAMN42204208
zt-1071	NYSM	Setophaga coronata	U	tissue	2012-05-23	New York	Hamilton	43.9479	-74.839	7.02871	0.8796	SAMN42203811
zt-1068	NYSM	Setophaga magnolia	U	tissue	2012-05-23	New York	Hamilton	43.9479	-74.839	6.68333	0.8552	SAMN42204403
zt-1070	NYSM	Setophaga magnolia	U	tissue	2012-05-23	New York	Hamilton	43.9479	-74.839	4.83626	0.8584	SAMN42204531
zt-1069	NYSM	Setophaga magnolia	U	tissue	2012-05-23	New York	Hamilton	43.9479	-74.839	7.51543	0.8041	SAMN42204532
zt-1072	NYSM	Setophaga magnolia	U	tissue	2012-05-23	New York	Hamilton	43.9479	-74.839	7.28984	0.8052	SAMN42204533
zt-1049	NYSM	Setophaga magnolia	U	tissue	2012-05-21	New York	Franklin	44.5022	-74.4208	5.17993	0.855	SAMN42204534
zt-1054	NYSM	Setophaga magnolia	U	tissue	2012-05-22	New York	Hamilton	43.9479	-74.839	6.53631	0.8072	SAMN42204535
zt-1046	NYSM	Setophaga magnolia	U	tissue	2012-05-20	New York	Franklin	44.5022	-74.4208	5.8385	0.7924	SAMN42204536
zt-1078	NYSM	Setophaga magnolia	U	tissue	2012-05-23	New York	Hamilton	43.9479	-74.839	8.24872	0.8119	SAMN42204537
zo-11098	NYSM	Setophaga magnolia	M	tissue	2010-07-24	New York	Franklin	44.5022	-74.4208	6.06212	0.8125	SAMN42204538
zo-10645	NYSM	Sphyrapicus varius	U	tissue	1994-06-04	New York	Montgomery	42.9429	-74.1854	4.74222	0.9191	SAMN42204032
zo-11100	NYSM	Sphyrapicus varius	U	tissue	2010-07-11	New York	Clinton	44.5151	-73.8724	3.95866	0.9018	SAMN42204033
zo-9393	NYSM	Sphyrapicus varius	U	tissue	2002-06-01	New York	Warren	43.7161	-73.7053	4.81917	0.9047	SAMN42204034
zo-16451	NYSM	Sphyrapicus varius	U	tissue	2011-05-18	New York	Essex	43.9841	-74.3981	7.31889	0.8687	SAMN42204035
zo-10932	NYSM	Vireo solitarius	U	tissue	2009-06-03	New York	Essex	44.2133	-73.86	3.41329	0.8116	SAMN42203896
zo-11201	NYSM	Vireo solitarius	U	tissue	2011-08-08	New York	Hamilton	43.9479	-74.839	3.99768	0.8382	SAMN42203897
Z02.10.1	RAM	Catharus fuscescens	M	tissue	2002-05-30	Alberta	Beaver	53.5042	-112.839	6.09224	0.9681	SAMN38349769
Z02.16.7	RAM	Catharus fuscescens	M	tissue	2002-07-05	Alberta	Beaver	53.5061	-112.843	6.3487	0.9662	SAMN38349770
Z98.6.47	RAM	Certhia americana	F	tissue	1998-06-11	Alberta	Municipal District of Opportunity	55.33	-113.32	5.7536	0.9366	SAMN42230880
Z98.6.48	RAM	Certhia americana	M	tissue	1998-06-11	Alberta	Municipal District of Opportunity	55.33	-113.32	3.36406	0.9689	SAMN42230881
Z95.11.6	RAM	Junco hyemalis	M	tissue	1995-06-20	Alberta	Clearwater	51.88	-115.05	4.92505	0.9462	SAMN42204355
Z95.11.5	RAM	Junco hyemalis	F	tissue	1995-06-20	Alberta	Clearwater	51.88	-115.05	4.95921	0.948	SAMN42204356
Z95.9.13	RAM	Junco hyemalis	M	tissue	1995-05-25	Alberta	Clearwater	52.2	-115.13	4.99346	0.9437	SAMN42204357
Z13.4.51	RAM	Junco hyemalis	M	tissue	2013-06-13	Alberta	Saddle Hills	55.7686	-119.839	5.0766	0.9434	SAMN42204358
Z95.9.14	RAM	Junco hyemalis	F	tissue	1995-05-25	Alberta	Clearwater	52.2	-115.13	5.13002	0.9497	SAMN42204359
Z13.4.20	RAM	Junco hyemalis	M	tissue	2013-06-12	Alberta	Saddle Hills	55.686	-119.681	5.36695	0.9382	SAMN42204360
Z95.9.15	RAM	Junco hyemalis	F	tissue	1995-05-25	Alberta	Clearwater	52.2	-115.13	6.13449	0.9436	SAMN42204361
Z95.9.2	RAM	Junco hyemalis	M	tissue	1995-05-23	Alberta	Clearwater	52.32	-115.25	6.58019	0.9522	SAMN42204362
Z13.4.6	RAM	Junco hyemalis	M	tissue	2013-06-11	Alberta	Saddle Hills	55.6728	-119.534	6.78936	0.9434	SAMN42204363
Z13.4.29	RAM	Junco hyemalis	M	tissue	2013-06-12	Alberta	Saddle Hills	55.6145	-119.604	8.95176	0.9479	SAMN42204364
Z95.11.8	RAM	Junco hyemalis	M	tissue	1995-06-20	Alberta	Clearwater	51.88	-115.05	6.37964	0.9402	SAMN42204507
Z09.6.12	RAM	Setophaga fusca	M	tissue	2009-06-10	Alberta	Municipal District of Bonnyville	54.6001	-110.198	4.04859	0.8625	SAMN42203716
Z09.6.13	RAM	Setophaga fusca	M	tissue	2009-06-10	Alberta	Municipal District of Bonnyville	54.5999	-110.198	3.9621	0.8604	SAMN42203717
Z99.3.14	RAM	Setophaga fusca	U	tissue	1997-05-26	Quebec	Quebec	46.82	-71.23	3.6544	0.8188	SAMN42231572
Z20.4.6	RAM	Setophaga fusca	M	tissue	2020-06-09	Alberta	Municipal District of Bonnyville	54.6001	-110.197	2.87457	0.8642	SAMN42230849
Z16.4.1	RAM	Setophaga magnolia	M	tissue	2016-06-06	Alberta	Saddle Hills	55.686	-119.681	5.70486	0.8547	SAMN42204404
Z08.3.6	RAM	Setophaga magnolia	M	tissue	2008-05-27	Alberta	Woodlands	54.5598	-114.624	7.78207	0.8739	SAMN42204405
Z10.2.33	RAM	Setophaga magnolia	M	tissue	2010-05-28	Alberta	Northern Lights	57.3807	-117.133	7.9705	0.8277	SAMN42204539
Z10.2.36	RAM	Setophaga magnolia	M	tissue	2010-05-28	Alberta	Northern Lights	57.3809	-117.14	6.97537	0.825	SAMN42204540
Z15.5.5	RAM	Setophaga magnolia	M	tissue	2015-05-28	Alberta	Municipal District of Bonnyville	54.5473	-110.38	5.2694	0.8505	SAMN42204541
Z99.10.20	RAM	Setophaga magnolia	M	tissue	1999-06-02	Alberta	Municipal District of Greenville	54.7797	-118.211	5.66692	0.7782	SAMN42204542
Z98.6.29	RAM	Setophaga magnolia	M	tissue	1998-06-10	Alberta	Municipal District of Opportunity	55.12	-113.22	7.04403	0.8044	SAMN42204543
Z20.4.11	RAM	Setophaga magnolia	M	tissue	2020-06-10	Alberta	Municipal District of Bonnyville	54.5644	-110.304	3.38588	0.8495	SAMN42230853
Z13.4.60	RAM	Sphyrapicus varius	M	tissue	2013-06-13	Alberta	Saddle Hills	55.6941	-119.592	3.67733	0.9006	SAMN42204036
Z15.4.11	RAM	Sphyrapicus varius	F	tissue	2015-05-15	Alberta	Clearwater	51.7792	-115.28	3.59602	0.8986	SAMN42204037
Z15.4.12	RAM	Sphyrapicus varius	F	tissue	2015-05-15	Alberta	Clearwater	51.8361	-115.156	3.88351	0.9057	SAMN42204038
Z16.1.31	RAM	Sphyrapicus varius	M	tissue	2015-05-08	Alberta	Strathcona	53.5477	-113.024	4.19509	0.9066	SAMN42204039
Z16.1.32	RAM	Sphyrapicus varius	M	tissue	2015-05-16	Alberta	Strathcona	53.5477	-113.024	3.68675	0.9105	SAMN42204040
Z16.1.34	RAM	Sphyrapicus varius	F	tissue	2015-05-15	Alberta	Strathcona	53.5477	-113.024	3.67861	0.9026	SAMN42204041
Z16.1.35	RAM	Sphyrapicus varius	F	tissue	2015-05-16	Alberta	Strathcona	53.5477	-113.024	3.51529	0.9022	SAMN42204042
Z95.12.6	RAM	Sphyrapicus varius	M	tissue	1995-07-13	Alberta	Clearwater	51.77	-115.22	4.07393	0.9436	SAMN42204266
Z16.5.10	RAM	Sphyrapicus varius	F	tissue	2016-07-06	Alberta	Clearwater	51.9892	-115.232	5.09579	0.9365	SAMN42204267
Z95.11.10	RAM	Sphyrapicus varius	F	tissue	1995-06-21	Alberta	Clearwater	51.83	-115.1	4.84784	0.9296	SAMN42204268
Z20.4.9	RAM	Sphyrapicus varius	M	tissue	2020-06-10	Alberta	Municipal District of Bonnyville	54.562	-110.303	4.34018	0.9169	SAMN42230976
Z20.4.17	RAM	Troglodytes hiemalis	M	tissue	2020-06-11	Alberta	Municipal District of Bonnyville	54.6218	-110.22	6.62112	0.8366	SAMN42230988
Z20.4.16	RAM	Troglodytes hiemalis	M	tissue	2020-06-10	Alberta	Municipal District of Bonnyville	54.6351	-110.21	4.21248	0.8502	SAMN42230989
Z96.1.2	RAM	Troglodytes hiemalis	M	tissue	1994-08-26	Alberta	Municipal District of Greenville	54.27	-119.85	3.54441	0.8934	SAMN42230990
Z96.1.3	RAM	Troglodytes hiemalis	M	tissue	1994-08-27	Alberta	Municipal District of Greenville	54.33	-119.78	8.36506	0.8518	SAMN42231135
Z98.6.3	RAM	Troglodytes hiemalis	M	tissue	1998-06-08	Alberta	Municipal District of Lesser Slave River	54.98	-113.5	2.43969	0.8673	SAMN42231136
Z07.4.11	RAM	Vireo solitarius	M	tissue	2007-05-29	Alberta	Clearwater	51.8691	-114.995	3.73609	0.8182	SAMN42203898
Z07.4.13	RAM	Vireo solitarius	M	tissue	2007-05-30	Alberta	Clearwater	51.9734	-115.257	3.55523	0.8388	SAMN42203899
Z07.4.5	RAM	Vireo solitarius	M	tissue	2007-05-29	Alberta	Clearwater	51.8683	-115.002	2.73732	0.8722	SAMN42231575
Z13.4.5	RAM	Vireo solitarius	M	tissue	2013-06-11	Alberta	Saddle Hills	55.6901	-119.565	3.92914	0.8765	SAMN42231576
Z99.9.7	RAM	Vireo solitarius	M	tissue	1999-05-25	Alberta	Municipality of Wood Buffalo	56.4242	-111.236	2.95675	0.8657	SAMN42231577
923	ROM	Catharus guttatus	M	blood	2006-06-15	Quebec	Manicouagan	50.4111	-68.8656	4.66143	0.9375	SAMN42231350
-	ROM	Certhia americana	U	blood	2003-06-07	Quebec	Haute-Gaspésie	49.0022	-66.01	7.46722	0.9631	SAMN42231362
4618	ROM	Certhia americana	U	blood	2003-06-24	Quebec	Haute-Gaspésie	49.0022	-66.01	3.0054	0.7383	SAMN42231363
4442	ROM	Certhia americana	M	blood	2003-06-07	Quebec	Haute-Gaspésie	49.0022	-66.01	3.9844	0.9559	SAMN42231364
5174	ROM	Certhia americana	U	blood	2009-06-19	Quebec	Haute-Gaspésie	49.0022	-66.01	3.895	0.9671	SAMN42231365
4604	ROM	Junco hyemalis	M	blood	2003-06-23	Quebec	Haute-Gaspésie	49.0022	-66.01	4.34614	0.9635	SAMN42231384
-	ROM	Junco hyemalis	M	blood	2003-06-25	Quebec	Haute-Gaspésie	49.0022	-66.01	2.40334	0.9663	SAMN42231385
4217	ROM	Junco hyemalis	M	blood	2002-06-21	Quebec	Haute-Gaspésie	49.0022	-66.01	3.74354	0.9629	SAMN42231386
4469	ROM	Junco hyemalis	M	blood	2003-06-11	Quebec	Haute-Gaspésie	49.0022	-66.01	4.61572	0.9697	SAMN42231387
3567	ROM	Junco hyemalis	F	blood	2000-06-11	Quebec	Haute-Gaspésie	49.0022	-66.01	4.22564	0.9685	SAMN42231388
3569	ROM	Junco hyemalis	F	blood	2000-06-12	Quebec	Haute-Gaspésie	49.0022	-66.01	6.48866	0.9641	SAMN42231389
3568	ROM	Junco hyemalis	F	blood	2000-06-11	Quebec	Haute-Gaspésie	49.0022	-66.01	5.64995	0.9666	SAMN42231390
3565	ROM	Junco hyemalis	M	blood	2000-06-11	Quebec	Haute-Gaspésie	49.0022	-66.01	7.4685	0.9637	SAMN42231391
4603	ROM	Junco hyemalis	M	blood	2003-06-23	Quebec	Haute-Gaspésie	49.0022	-66.01	4.18462	0.9655	SAMN42231392
4119	ROM	Junco hyemalis	M	blood	2002-06-11	Quebec	Haute-Gaspésie	49.0022	-66.01	5.79804	0.9683	SAMN42231393
4224	ROM	Junco hyemalis	M	blood	2002-06-22	Quebec	Haute-Gaspésie	49.0022	-66.01	2.21528	0.9489	SAMN42231394
3561	ROM	Junco hyemalis	F	blood	2000-06-13	Quebec	Haute-Gaspésie	49.0022	-66.01	5.97046	0.9612	SAMN42231395
4563	ROM	Regulus satrapa	M	blood	2003-06-18	Quebec	Haute-Gaspésie	49.0022	-66.01	5.06649	0.7698	SAMN42231425
3541	ROM	Setophaga coronata	F	blood	2000-06-12	Quebec	Haute-Gaspésie	49.0022	-66.01	3.2168	0.6896	SAMN42231440
4463	ROM	Setophaga coronata	M	blood	2003-06-08	Quebec	Haute-Gaspésie	49.0022	-66.01	5.01408	0.8576	SAMN42231441
4519	ROM	Setophaga coronata	M	blood	2003-06-14	Quebec	Haute-Gaspésie	49.0022	-66.01	6.63113	0.8877	SAMN42231442
3551	ROM	Setophaga coronata	M	blood	2000-06-13	Quebec	Haute-Gaspésie	49.0022	-66.01	5.57521	0.8085	SAMN42231443
4091	ROM	Setophaga coronata	M	blood	2002-06-07	Quebec	Haute-Gaspésie	49.0022	-66.01	4.55576	0.8642	SAMN42231444
4104	ROM	Setophaga coronata	M	blood	2002-06-08	Quebec	Haute-Gaspésie	49.0022	-66.01	5.1719	0.8655	SAMN42231445
4181	ROM	Setophaga coronata	M	blood	2002-06-13	Quebec	Haute-Gaspésie	49.0022	-66.01	3.7063	0.8409	SAMN42231446
4465	ROM	Setophaga coronata	M	blood	2003-06-08	Quebec	Haute-Gaspésie	49.0022	-66.01	5.72383	0.8852	SAMN42231447
3537	ROM	Setophaga coronata	M	blood	2000-06-11	Quebec	Haute-Gaspésie	49.0022	-66.01	3.85653	0.866	SAMN42231448
3540	ROM	Setophaga coronata	F	blood	2000-06-12	Quebec	Haute-Gaspésie	49.0022	-66.01	4.15563	0.8782	SAMN42231449
3550	ROM	Setophaga coronata	F	blood	2000-06-13	Quebec	Haute-Gaspésie	49.0022	-66.01	4.09953	0.8798	SAMN42231450
3536	ROM	Setophaga coronata	F	blood	2000-06-11	Quebec	Haute-Gaspésie	49.0022	-66.01	4.37281	0.8807	SAMN42231451
4200	ROM	Setophaga coronata	M	blood	2002-06-17	Quebec	Haute-Gaspésie	49.0022	-66.01	5.7243	0.8803	SAMN42231452
4504	ROM	Setophaga coronata	F	blood	2003-06-13	Quebec	Haute-Gaspésie	49.0022	-66.01	5.6988	0.8565	SAMN42231453
3552	ROM	Setophaga coronata	M	blood	2000-06-13	Quebec	Haute-Gaspésie	49.0022	-66.01	5.63229	0.8678	SAMN42231454
5180	ROM	Setophaga magnolia	M	blood	2009-06-21	Quebec	Haute-Gaspésie	49.0022	-66.01	5.20295	0.838	SAMN42231457
4183	ROM	Setophaga magnolia	F	blood	2002-06-13	Quebec	Haute-Gaspésie	49.0022	-66.01	4.89418	0.8279	SAMN42231458
4172	ROM	Setophaga magnolia	M	blood	2002-06-13	Quebec	Haute-Gaspésie	49.0022	-66.01	5.08488	0.8678	SAMN42231459
3333	ROM	Setophaga magnolia	M	blood	2001-07-06	Quebec	Haute-Gaspésie	49.0022	-66.01	2.95122	0.8452	SAMN42231460
3385	ROM	Setophaga virens	M	blood	2001-07-14	Quebec	Haute-Gaspésie	49.0022	-66.01	4.51714	0.8675	SAMN42231479
5048	ROM	Setophaga virens	M	blood	2005-06-22	Quebec	Rocher-Percé	48.5272	-64.2433	5.79311	0.87	SAMN42231480
4607	ROM	Troglodytes hiemalis	M	blood	2003-06-24	Quebec	Haute-Gaspésie	49.0022	-66.01	6.62489	0.8371	SAMN42231489
4638	Rom	Troglodytes hiemalis	U	blood	2003-06-27	Quebec	Haute-Gaspésie	49.0022	-66.01	3.24321	0.8648	SAMN42231490
3593	ROM	Vireo solitarius	F	blood	2000-07-07	Quebec	Haute-Gaspésie	49.0022	-66.01	4.69493	0.8764	SAMN42231505
13414	UAM	Catharus fuscescens	M	tissue	1993-06-26	Nova Scotia	Queens	44.3117	-64.889	5.26038	0.9775	SAMN38349650
13416	UAM	Catharus fuscescens	M	tissue	1993-06-26	Nova Scotia	Queens	44.3117	-64.889	4.13112	0.979	SAMN38349651
19846	UAM	Catharus fuscescens	M	tissue	1993-06-25	Nova Scotia	Queens	44.3117	-64.889	5.31792	0.9787	SAMN38349653
19847	UAM	Catharus fuscescens	M	tissue	1993-06-25	Nova Scotia	Queens	44.3117	-64.889	7.71261	0.9775	SAMN38349654
248009	UMMZ	Catharus fuscescens	U	tissue	2021-06-07	Michigan	Emmet	45.5698	-84.9677	4.26859	0.9398	SAMN38349664
247380	UMMZ	Catharus fuscescens	M	tissue	2019-06-06	Manitoba	Census Division No. 1	49.791	-96.0349	5.22085	0.9701	SAMN38349662
247376	UMMZ	Catharus fuscescens	M	tissue	2019-06-06	Manitoba	Census Division No. 1	49.7696	-96.0433	5.23184	0.9684	SAMN38349658
248008	UMMZ	Catharus fuscescens	U	tissue	2021-06-08	Michigan	Emmet	45.5947	-84.7596	5.35023	0.9677	SAMN38349663
247377	UMMZ	Catharus fuscescens	M	tissue	2019-06-06	Manitoba	Census Division No. 1	49.7696	-96.0433	5.45463	0.9495	SAMN38349659
247375	UMMZ	Catharus fuscescens	M	tissue	2019-06-05	Manitoba	Census Division No. 1	49.5499	-95.7703	5.62832	0.9568	SAMN38349657
247378	UMMZ	Catharus fuscescens	M	tissue	2019-06-06	Manitoba	Census Division No. 1	49.791	-96.0349	5.6612	0.9643	SAMN38349660
248011	UMMZ	Catharus fuscescens	U	tissue	2021-06-10	Michigan	Presque Isle	45.4756	-84.1691	5.90012	0.9589	SAMN38349666
247379	UMMZ	Catharus fuscescens	M	tissue	2019-06-06	Manitoba	Census Division No. 1	49.791	-96.0349	6.92474	0.9532	SAMN38349661
247374	UMMZ	Catharus fuscescens	M	tissue	2019-06-09	Manitoba	Census Division No. 19	50.4179	-95.6041	7.64863	0.9406	SAMN38349656
245925	UMMZ	Catharus fuscescens	F	tissue	2018-06-12	Michigan	Houghton	46.6601	-88.869	7.24265	0.9808	SAMN38349655
248010	UMMZ	Catharus fuscescens	M	tissue	2021-06-11	Michigan	Presque Isle	45.4756	-84.1691	3.62867	0.9772	SAMN38349665
244784	UMMZ	Catharus guttatus	M	tissue	2016-06-17	Alberta	Municipal District of Bonnyville	54.6517	-110.19	4.18979	0.9619	SAMN42203670
244785	UMMZ	Catharus guttatus	M	tissue	2016-06-17	Alberta	Municipal District of Bonnyville	54.6517	-110.19	3.55444	0.9609	SAMN42203671
244812	UMMZ	Catharus guttatus	M	tissue	2016-06-20	Alberta	Municipal District of Bonnyville	54.6652	-110.133	3.38192	0.9616	SAMN42203729
247180	UMMZ	Catharus guttatus	U	tissue	2019-06-03	Manitoba	Census Division No.1	49.6096	-96.0533	5.39949	0.9643	SAMN42203730
247181	UMMZ	Catharus guttatus	M	tissue	2019-06-04	Manitoba	Census Division No.1	49.6096	-96.0533	4.10873	0.9644	SAMN42203731
247183	UMMZ	Catharus guttatus	F	tissue	2019-06-04	Manitoba	Census Division No.1	49.6096	-96.0533	3.77603	0.9613	SAMN42203732
247174	UMMZ	Catharus guttatus	M	tissue	2019-06-13	Manitoba	Census Division No. 22	55.1075	-98.4716	2.53004	0.9606	SAMN42203733
247175	UMMZ	Catharus guttatus	M	tissue	2019-06-13	Manitoba	Census Division No. 22	55.1075	-98.4716	3.81872	0.9551	SAMN42203734
247185	UMMZ	Catharus guttatus	F	tissue	2019-06-15	Manitoba	Census Division No.21	54.9686	-101.458	2.52852	0.9614	SAMN42203735
247186	UMMZ	Catharus guttatus	M	tissue	2019-06-15	Manitoba	Census Division No.21	54.9686	-101.458	2.78252	0.961	SAMN42203736
247178	UMMZ	Catharus guttatus	M	tissue	2019-06-17	Manitoba	Census Division No. 21	54.9417	-101.455	3.352	0.9545	SAMN42203737
247177	UMMZ	Catharus guttatus	M	tissue	2019-06-17	Manitoba	Census Division No. 21	54.9417	-101.455	2.73711	0.9602	SAMN42203738
247179	UMMZ	Catharus guttatus	M	tissue	2019-06-19	Manitoba	Census Division No. 21	54.6761	-101.49	2.67002	0.9639	SAMN42203739
245356	UMMZ	Catharus guttatus	M	tissue	2017-06-13	Minnesota	Cook	47.996	-90.398	3.46465	0.9497	SAMN42203740
245364	UMMZ	Catharus guttatus	M	tissue	2017-06-17	Minnesota	Lake	47.653	-91.049	3.27829	0.956	SAMN42203741
245365	UMMZ	Catharus guttatus	F	tissue	2017-06-17	Minnesota	Lake	47.82	-91.085	3.10056	0.9611	SAMN42203742
245316	UMMZ	Catharus guttatus	M	tissue	2017-06-08	Michigan	Baraga	46.556	-88.653	2.80279	0.9536	SAMN42203743
245850	UMMZ	Catharus guttatus	M	tissue	2018-06-08	Michigan	Gogebic	46.1604	-89.0445	5.18201	0.9567	SAMN42203744
245853	UMMZ	Catharus guttatus	F	tissue	2018-06-09	Michigan	Houghton	46.6602	-88.8692	2.82577	0.9627	SAMN42203745
245859	UMMZ	Catharus guttatus	M	tissue	2018-06-09	Michigan	Houghton	46.6602	-88.8692	4.03819	0.9595	SAMN42203746
245211	UMMZ	Catharus guttatus	M	tissue	2017-05-25	Michigan	Gogebic	46.134	-88.997	3.83499	0.9319	SAMN42204098
247182	UMMZ	Catharus guttatus	M	tissue	2019-06-04	Manitoba	Census Division No.1	49.6096	-96.0533	4.89057	0.9653	SAMN42203672
244725	UMMZ	Catharus guttatus	M	tissue	2016-06-07	Alberta	Municipal District of Lesser Slave River	55.501	-114.037	8.11466	0.9601	SAMN42203673
244804	UMMZ	Catharus guttatus	M	tissue	2016-06-19	Alberta	Municipal District of Bonnyville	54.6011	-110.199	7.5685	0.9621	SAMN42203674
247184	UMMZ	Catharus guttatus	M	tissue	2019-06-05	Manitoba	Census Division No.1	49.6096	-96.0533	6.03215	0.9535	SAMN42203675
247176	UMMZ	Catharus guttatus	F	tissue	2019-06-06	Manitoba	Census Division No. 1	49.7696	-96.0433	5.57487	0.9483	SAMN42203776
245361	UMMZ	Catharus guttatus	M	tissue	2017-06-17	Minnesota	Lake	47.712	-91.203	6.59506	0.9613	SAMN42203777
248015	UMMZ	Catharus guttatus	M	tissue	2021-06-09	Michigan	Emmet	45.5698	-84.8335	2.30736	0.9781	SAMN42231175
248012	UMMZ	Catharus guttatus	M	tissue	2021-06-08	Michigan	Emmet	45.5947	-84.7596	2.8507	0.9807	SAMN42231176
248016	UMMZ	Catharus guttatus	M	tissue	2021-06-06	Michigan	Emmet	45.5371	-84.8778	7.47897	0.9831	SAMN42231177
248013	UMMZ	Catharus guttatus	M	tissue	2021-06-06	Michigan	Emmet	45.54	-84.8612	8.82985	0.977	SAMN42231178
248017	UMMZ	Catharus guttatus	M	tissue	2021-06-08	Michigan	Emmet	45.5651	-84.8434	6.85466	0.9757	SAMN42231179
245242	UMMZ	Certhia americana	M	tissue	2017-05-27	Michigan	Gogebic	46.446	-89.691	3.67224	0.945	SAMN42204471
245928	UMMZ	Certhia americana	F	tissue	2018-06-12	Michigan	Houghton	46.6601	-88.869	5.32944	0.9669	SAMN42230882
245255	UMMZ	Certhia americana	F	tissue	2017-05-28	Michigan	Gogebic	46.325	-89.629	4.70167	0.9678	SAMN42230883
245861	UMMZ	Certhia americana	M	tissue	2018-06-09	Michigan	Houghton	46.6602	-88.8692	4.27987	0.9704	SAMN42230884
244793	UMMZ	Certhia americana	M	tissue	2016-06-18	Alberta	Municipal District of Bonnyville	54.6011	-110.199	4.18934	0.9704	SAMN42230885
245887	UMMZ	Certhia americana	U	tissue	2018-06-12	Michigan	Houghton	46.6601	-88.869	9.05878	0.9696	SAMN42230886
244797	UMMZ	Certhia americana	M	tissue	2016-06-19	Alberta	Municipal District of Bonnyville	54.6611	-110.263	3.5469	0.9607	SAMN42230887
244709	UMMZ	Certhia americana	M	tissue	2016-06-05	Alberta	Municipal District of Lesser Slave River	55.2358	-114.055	4.03664	0.9708	SAMN42230888
244708	UMMZ	Certhia americana	M	tissue	2016-06-05	Alberta	Municipal District of Lesser Slave River	55.2358	-114.055	3.67321	0.971	SAMN42230889
245911	UMMZ	Certhia americana	M	tissue	2018-06-10	Michigan	Houghton	46.6602	-88.8692	4.53918	0.9528	SAMN42230890
245226	UMMZ	Certhia americana	F	tissue	2017-05-26	Michigan	Gogebic	46.275	-89.531	3.92758	0.9643	SAMN42230891
245913	UMMZ	Certhia americana	F	tissue	2018-06-10	Michigan	Houghton	46.6602	-88.8692	4.46382	0.9553	SAMN42230892
247198	UMMZ	Certhia americana	M	tissue	2019-06-14	Manitoba	Census Division No. 21	54.959	-101.453	3.59432	0.97	SAMN42230893
245251	UMMZ	Certhia americana	M	tissue	2017-05-28	Michigan	Gogebic	46.325	-89.629	3.03597	0.9446	SAMN42230894
248020	UMMZ	Certhia americana	M	tissue	2021-06-08	Michigan	Emmet	45.5698	-84.8335	4.55715	0.964	SAMN42230895
245878	UMMZ	Certhia americana	U	tissue	2018-06-11	Michigan	Houghton	46.6602	-88.8692	4.5599	0.9719	SAMN42230896
245860	UMMZ	Certhia americana	F	tissue	2018-06-09	Michigan	Houghton	46.6602	-88.8692	4.30735	0.9589	SAMN42230897
245926	UMMZ	Certhia americana	U	tissue	2018-06-12	Michigan	Houghton	46.6601	-88.869	6.03261	0.9702	SAMN42230898
247200	UMMZ	Certhia americana	M	tissue	2019-06-07	Manitoba	Census Division No. 19	50.627	-95.5373	4.058	0.9231	SAMN42231004
245291	UMMZ	Certhia americana	M	tissue	2017-05-30	Michigan	Baraga	46.65	-88.663	8.87647	0.9578	SAMN42231005
245331	UMMZ	Certhia americana	M	tissue	2017-06-09	Michigan	Houghton	46.583	-88.793	7.57345	0.9365	SAMN42231006
245879	UMMZ	Certhia americana	F	tissue	2018-06-11	Michigan	Houghton	46.6602	-88.8692	3.37261	0.9411	SAMN42231007
245917	UMMZ	Certhia americana	M	tissue	2018-06-11	Michigan	Houghton	46.6602	-88.8692	8.29046	0.9594	SAMN42231008
248464	UMMZ	Certhia americana	U	tissue	2022-06-06	Michigan	Dickinson	45.9115	-87.992	5.13917	0.9545	SAMN42231366
248048	UMMZ	Junco hyemalis	U	tissue	2021-06-11	Michigan	Schoolcraft	46.4246	-85.8744	4.33672	0.9411	SAMN42204365
247388	UMMZ	Junco hyemalis	M	tissue	2019-06-14	Manitoba	Census Division No. 21	54.987	-101.459	4.39677	0.9396	SAMN42204366
248047	UMMZ	Junco hyemalis	U	tissue	2021-06-11	Michigan	Luce	46.4217	-85.8538	4.8335	0.9278	SAMN42204367
247386	UMMZ	Junco hyemalis	M	tissue	2019-06-13	Manitoba	Census Division No. 22	55.1075	-98.4716	5.02945	0.9515	SAMN42204368
247385	UMMZ	Junco hyemalis	F	tissue	2019-06-13	Manitoba	Census Division No. 22	55.1075	-98.4716	5.48302	0.944	SAMN42204369
247382	UMMZ	Junco hyemalis	M	tissue	2019-06-14	Manitoba	Census Division No. 21	54.959	-101.453	5.66549	0.9522	SAMN42204370
247383	UMMZ	Junco hyemalis	M	tissue	2019-06-14	Manitoba	Census Division No. 21	54.959	-101.453	5.69576	0.9524	SAMN42204371
245313	UMMZ	Junco hyemalis	M	tissue	2017-06-08	Michigan	Houghton	46.583	-88.793	5.77487	0.925	SAMN42204372
247384	UMMZ	Junco hyemalis	M	tissue	2019-06-13	Manitoba	Census Division No. 22	55.1075	-98.4716	5.91632	0.9427	SAMN42204373
247381	UMMZ	Junco hyemalis	M	tissue	2019-06-14	Manitoba	Census Division No. 21	54.959	-101.453	6.26334	0.9316	SAMN42204374
245271	UMMZ	Junco hyemalis	M	tissue	2017-05-29	Michigan	Baraga	46.631	-88.598	6.31859	0.9406	SAMN42204375
245270	UMMZ	Junco hyemalis	M	tissue	2017-05-29	Michigan	Baraga	46.622	-88.571	6.4985	0.9391	SAMN42204376
245274	UMMZ	Junco hyemalis	M	tissue	2017-05-29	Michigan	Baraga	46.631	-88.598	6.68788	0.9442	SAMN42204377
247390	UMMZ	Junco hyemalis	M	tissue	2019-06-07	Manitoba	Census Division No. 19	50.627	-95.5373	6.75551	0.9399	SAMN42204378
248045	UMMZ	Junco hyemalis	U	tissue	2021-06-14	Michigan	Schoolcraft	46.4348	-85.9409	6.76452	0.9478	SAMN42204379
247387	UMMZ	Junco hyemalis	M	tissue	2019-06-13	Manitoba	Census Division No. 22	55.1075	-98.4716	7.03887	0.9528	SAMN42204380
245317	UMMZ	Junco hyemalis	M	tissue	2017-06-08	Michigan	Baraga	46.556	-88.653	7.22258	0.9359	SAMN42204381
247389	UMMZ	Junco hyemalis	M	tissue	2019-06-14	Manitoba	Census Division No. 21	54.987	-101.459	8.93958	0.9469	SAMN42204382
245261	UMMZ	Junco hyemalis	M	tissue	2017-05-28	Michigan	Baraga	46.618	-88.594	12.5242	0.9362	SAMN42204383
245282	UMMZ	Junco hyemalis	M	tissue	2017-05-30	Michigan	Baraga	46.604	-88.576	23.4966	0.9284	SAMN42204384
248049	UMMZ	Junco hyemalis	M	tissue	2021-06-12	Michigan	Luce	46.3809	-85.8218	4.37303	0.974	SAMN42231225
248046	UMMZ	Junco hyemalis	M	tissue	2021-06-11	Michigan	Luce	46.4217	-85.8538	2.62262	0.9749	SAMN42231226
245217	UMMZ	Regulus satrapa	M	tissue	2017-05-26	Michigan	Gogebic	46.169	-89.066	4.42311	0.8041	SAMN42204003
245235	UMMZ	Regulus satrapa	M	tissue	2017-05-27	Michigan	Gogebic	46.257	-89.615	5.39799	0.7883	SAMN42204004
245239	UMMZ	Regulus satrapa	M	tissue	2017-05-27	Michigan	Gogebic	46.257	-89.615	5.43848	0.7953	SAMN42204005
245247	UMMZ	Regulus satrapa	M	tissue	2017-05-27	Michigan	Gogebic	46.326	-89.622	4.75962	0.8067	SAMN42204006
247301	UMMZ	Regulus satrapa	M	tissue	2019-06-07	Manitoba	Census Division No.19	50.6276	-95.5526	5.17845	0.8023	SAMN42204007
247298	UMMZ	Regulus satrapa	M	tissue	2019-06-14	Manitoba	Census Division No. 21	54.959	-101.453	5.75623	0.7793	SAMN42204008
247299	UMMZ	Regulus satrapa	M	tissue	2019-06-07	Manitoba	Census Division No. 19	50.627	-95.5373	5.45876	0.8275	SAMN42204009
247300	UMMZ	Regulus satrapa	M	tissue	2019-06-07	Manitoba	Census Division No.19	50.6276	-95.5526	5.4846	0.8121	SAMN42204010
245946	UMMZ	Regulus satrapa	M	tissue	2018-06-13	Michigan	Houghton	46.6797	-88.8238	4.54654	0.839	SAMN42204205
245950	UMMZ	Regulus satrapa	M	tissue	2018-06-13	Michigan	Houghton	46.6797	-88.8238	4.81292	0.844	SAMN42204206
248090	UMMZ	Regulus satrapa	M	tissue	2021-06-14	Michigan	Schoolcraft	46.4348	-85.9409	3.93351	0.779	SAMN42231287
248089	UMMZ	Regulus satrapa	U	tissue	2021-06-14	Michigan	Schoolcraft	46.4348	-85.9409	4.64751	0.7363	SAMN42231288
248091	UMMZ	Regulus satrapa	M	tissue	2021-06-13	Michigan	Schoolcraft	46.4743	-86.3266	9.81199	0.7323	SAMN42231289
248517	UMMZ	Regulus satrapa	U	tissue	2022-06-06	Michigan	Dickinson	45.8901	-87.9926	5.12892	0.7616	SAMN42231426
245233	UMMZ	Setophaga coronata	M	tissue	2017-05-27	Michigan	Gogebic	46.257	-89.615	3.68449	0.8482	SAMN42203794
245262	UMMZ	Setophaga coronata	M	tissue	2017-05-28	Michigan	Baraga	46.622	-88.571	4.1449	0.8744	SAMN42203795
245269	UMMZ	Setophaga coronata	M	tissue	2017-05-29	Michigan	Baraga	46.622	-88.571	4.03461	0.8798	SAMN42203796
245273	UMMZ	Setophaga coronata	M	tissue	2017-05-29	Michigan	Baraga	46.653	-88.569	3.82398	0.8802	SAMN42203797
247317	UMMZ	Setophaga coronata	M	tissue	2019-06-11	Manitoba	Census Division No. 22	55.2801	-98.3863	2.83191	0.8569	SAMN42203798
247318	UMMZ	Setophaga coronata	M	tissue	2019-06-14	Manitoba	Census Division No. 21	54.987	-101.459	3.71875	0.8806	SAMN42203799
247314	UMMZ	Setophaga coronata	M	tissue	2019-06-15	Manitoba	Census Division No. 21	54.959	-101.453	2.97652	0.8819	SAMN42203800
247315	UMMZ	Setophaga coronata	M	tissue	2019-06-15	Manitoba	Census Division No. 21	54.959	-101.453	3.14552	0.874	SAMN42203801
247313	UMMZ	Setophaga coronata	M	tissue	2019-06-04	Manitoba	Census Division No. 1	49.6349	-96.0918	3.35475	0.8686	SAMN42203802
247320	UMMZ	Setophaga coronata	M	tissue	2019-06-17	Manitoba	Census Division No. 21	54.9417	-101.455	3.64555	0.8732	SAMN42203803
247321	UMMZ	Setophaga coronata	M	tissue	2019-06-17	Manitoba	Census Division No. 21	54.9417	-101.455	3.62799	0.8103	SAMN42203804
247322	UMMZ	Setophaga coronata	M	tissue	2019-06-18	Manitoba	Census Division No.21	54.9686	-101.458	3.54938	0.8611	SAMN42203805
244724	UMMZ	Setophaga coronata	M	tissue	2016-06-07	Alberta	Municipal District of Lesser Slave River	55.3297	-114.016	3.01585	0.878	SAMN42203703
244726	UMMZ	Setophaga coronata	F	tissue	2016-06-08	Alberta	Municipal District of Lesser Slave River	55.501	-114.037	4.03626	0.8725	SAMN42203806
244735	UMMZ	Setophaga coronata	M	tissue	2016-06-10	Alberta	Municipal District of Lesser Slave River	55.499	-114.083	3.21312	0.78	SAMN42203704
244737	UMMZ	Setophaga coronata	M	tissue	2016-06-10	Alberta	Municipal District of Lesser Slave River	55.499	-114.083	3.63155	0.8725	SAMN42203807
247316	UMMZ	Setophaga coronata	M	tissue	2019-06-14	Manitoba	Census Division No. 21	54.959	-101.453	3.42012	0.8714	SAMN42203808
247319	UMMZ	Setophaga coronata	M	tissue	2019-06-15	Manitoba	Census Division No. 21	54.987	-101.459	3.76965	0.8791	SAMN42203809
244738	UMMZ	Setophaga coronata	M	tissue	2016-06-10	Alberta	Municipal District of Lesser Slave River	55.499	-114.083	3.42524	0.877	SAMN42203810
245932	UMMZ	Setophaga coronata	M	tissue	2018-06-12	Michigan	Houghton	46.6098	-88.8646	3.16636	0.8871	SAMN42203812
245937	UMMZ	Setophaga coronata	M	tissue	2018-06-13	Michigan	Houghton	46.6797	-88.8238	3.3219	0.8831	SAMN42203813
244801	UMMZ	Setophaga coronata	M	tissue	2016-06-19	Alberta	Municipal District of Bonnyville	54.6611	-110.263	3.7791	0.8768	SAMN42203705
245248	UMMZ	Setophaga coronata	M	tissue	2017-05-27	Michigan	Gogebic	46.326	-89.622	4.97706	0.86	SAMN42204016
248102	UMMZ	Setophaga coronata	M	tissue	2021-06-09	Michigan	Emmet	45.5698	-84.8335	4.50311	0.7585	SAMN42231290
248099	UMMZ	Setophaga coronata	M	tissue	2021-06-09	Michigan	Emmet	45.5698	-84.8335	1.06413	0.8642	SAMN42231291
248101	UMMZ	Setophaga coronata	M	tissue	2021-06-12	Michigan	Schoolcraft	46.4022	-85.9286	7.12147	0.7793	SAMN42231292
248100	UMMZ	Setophaga coronata	M	tissue	2021-06-10	Michigan	Presque Isle	45.4756	-84.1691	3.8858	0.8695	SAMN42231293
248526	UMMZ	Setophaga coronata	U	tissue	2022-06-05	Michigan	Dickinson	45.8631	-87.8455	6.02137	0.868	SAMN42231455
245219	UMMZ	Setophaga fusca	M	tissue	2017-05-26	Michigan	Gogebic	46.169	-89.066	3.47006	0.8598	SAMN42203823
245243	UMMZ	Setophaga fusca	M	tissue	2017-05-27	Michigan	Gogebic	46.446	-89.691	3.00149	0.8343	SAMN42203824
245258	UMMZ	Setophaga fusca	M	tissue	2017-05-28	Michigan	Gogebic	46.325	-89.629	3.01903	0.8644	SAMN42203825
245308	UMMZ	Setophaga fusca	M	tissue	2017-06-08	Michigan	Houghton	46.583	-88.793	3.57596	0.847	SAMN42203826
245318	UMMZ	Setophaga fusca	M	tissue	2017-06-09	Michigan	Houghton	46.583	-88.793	3.90407	0.846	SAMN42203827
245322	UMMZ	Setophaga fusca	M	tissue	2017-06-09	Michigan	Houghton	46.583	-88.793	3.05714	0.8475	SAMN42203828
245323	UMMZ	Setophaga fusca	M	tissue	2017-06-09	Michigan	Houghton	46.583	-88.793	3.21595	0.8585	SAMN42203829
245880	UMMZ	Setophaga fusca	M	tissue	2018-06-11	Michigan	Houghton	46.6602	-88.8692	2.8486	0.8889	SAMN42203830
247327	UMMZ	Setophaga fusca	M	tissue	2019-06-07	Manitoba	Census Division No.19	50.6276	-95.5526	2.77547	0.839	SAMN42203831
247323	UMMZ	Setophaga fusca	M	tissue	2019-06-06	Manitoba	Census Division No. 1	49.6349	-96.0918	3.64449	0.8295	SAMN42203832
247324	UMMZ	Setophaga fusca	M	tissue	2019-06-07	Manitoba	Census Division No. 19	50.6306	-95.5668	2.86281	0.8516	SAMN42203833
247325	UMMZ	Setophaga fusca	M	tissue	2019-06-07	Manitoba	Census Division No. 19	50.627	-95.5373	3.15585	0.6819	SAMN42203834
247328	UMMZ	Setophaga fusca	M	tissue	2019-06-15	Manitoba	Census Division No.21	54.9686	-101.458	2.97513	0.8712	SAMN42203835
248103	UMMZ	Setophaga fusca	M	tissue	2021-06-06	Michigan	Emmet	45.54	-84.8612	3.78477	0.8244	SAMN42231296
248106	UMMZ	Setophaga fusca	M	tissue	2021-06-12	Michigan	Schoolcraft	46.4711	-85.9527	7.78898	0.6763	SAMN42231297
248104	UMMZ	Setophaga fusca	M	tissue	2021-06-06	Michigan	Emmet	45.54	-84.8612	4.76687	0.8572	SAMN42231298
248105	UMMZ	Setophaga fusca	M	tissue	2021-06-12	Michigan	Schoolcraft	46.4711	-85.9527	6.72363	0.8399	SAMN42231299
248107	UMMZ	Setophaga fusca	M	tissue	2021-06-06	Michigan	Emmet	45.5698	-84.8335	5.38228	0.8369	SAMN42231300
248529	UMMZ	Setophaga fusca	U	tissue	2022-06-08	Michigan	Dickinson	46.0724	-87.8832	4.19115	0.8646	SAMN42231456
247420	UMMZ	Setophaga magnolia	M	tissue	2019-06-18	Manitoba	Census Division No.21	54.9686	-101.458	5.51313	0.7579	SAMN42204544
247411	UMMZ	Setophaga magnolia	M	tissue	2019-06-11	Manitoba	Census Division No. 22	55.2801	-98.3863	7.81225	0.8094	SAMN42204545
247418	UMMZ	Setophaga magnolia	F	tissue	2019-06-05	Manitoba	Census Division No.1	49.6096	-96.0533	5.76615	0.8521	SAMN42204546
247410	UMMZ	Setophaga magnolia	M	tissue	2019-06-07	Manitoba	Census Division No. 1	49.6349	-96.0918	4.92037	0.8111	SAMN42204547
247419	UMMZ	Setophaga magnolia	M	tissue	2019-06-07	Manitoba	Census Division No.19	50.6276	-95.5526	5.35411	0.7563	SAMN42204548
247414	UMMZ	Setophaga magnolia	M	tissue	2019-06-15	Manitoba	Census Division No. 21	54.987	-101.459	5.42246	0.8586	SAMN42204549
245328	UMMZ	Setophaga magnolia	M	tissue	2017-06-09	Michigan	Houghton	46.583	-88.793	6.5093	0.7823	SAMN42204550
245940	UMMZ	Setophaga magnolia	M	tissue	2018-06-13	Michigan	Houghton	46.6797	-88.8238	4.57352	0.8077	SAMN42204551
245289	UMMZ	Setophaga magnolia	M	tissue	2017-05-30	Michigan	Baraga	46.615	-88.556	6.40022	0.7728	SAMN42204552
247412	UMMZ	Setophaga magnolia	M	tissue	2019-06-12	Manitoba	Census Division No. 22	55.2801	-98.3863	3.75045	0.8177	SAMN42204553
247416	UMMZ	Setophaga magnolia	M	tissue	2019-06-17	Manitoba	Census Division No. 21	54.9417	-101.455	4.09156	0.8329	SAMN42230854
247413	UMMZ	Setophaga magnolia	M	tissue	2019-06-16	Manitoba	Census Division No. 21	54.987	-101.459	2.57911	0.8816	SAMN42230855
247417	UMMZ	Setophaga magnolia	M	tissue	2019-06-18	Manitoba	Census Division No. 21	54.6013	-99.7807	4.6272	0.8735	SAMN42230856
247415	UMMZ	Setophaga magnolia	M	tissue	2019-06-15	Manitoba	Census Division No. 21	54.987	-101.459	4.25711	0.8698	SAMN42230857
245321	UMMZ	Setophaga magnolia	M	tissue	2017-06-09	Michigan	Houghton	46.583	-88.793	4.01166	0.868	SAMN42230858
248108	UMMZ	Setophaga magnolia	M	tissue	2021-06-12	Michigan	Schoolcraft	46.4022	-85.9286	4.6033	0.8214	SAMN42231301
248530	UMMZ	Setophaga magnolia	U	tissue	2022-06-09	Michigan	Marquette	46.1838	-87.6213	6.38481	0.8645	SAMN42231473
247424	UMMZ	Setophaga virens	M	tissue	2019-06-09	Manitoba	Census Division No. 19	50.4179	-95.6041	4.81962	0.8868	SAMN42204431
245249	UMMZ	Setophaga virens	M	tissue	2017-05-27	Michigan	Gogebic	46.326	-89.622	5.83299	0.8858	SAMN42204432
247425	UMMZ	Setophaga virens	M	tissue	2019-06-05	Manitoba	Census Division No. 1	49.791	-96.0349	5.86452	0.8714	SAMN42204433
247426	UMMZ	Setophaga virens	M	tissue	2019-06-06	Manitoba	Census Division No.1	49.6096	-96.0533	6.24087	0.8752	SAMN42204434
245245	UMMZ	Setophaga virens	M	tissue	2017-05-27	Michigan	Gogebic	46.446	-89.691	5.64308	0.8804	SAMN42204630
245238	UMMZ	Setophaga virens	M	tissue	2017-05-27	Michigan	Gogebic	46.325	-89.621	4.67341	0.8602	SAMN42204631
248132	UMMZ	Setophaga virens	M	tissue	2021-06-09	Michigan	Emmet	45.574	-84.9855	4.17051	0.894	SAMN42231128
248130	UMMZ	Setophaga virens	M	tissue	2021-06-12	Michigan	Schoolcraft	46.4711	-85.9527	3.46685	0.8808	SAMN42231129
248134	UMMZ	Setophaga virens	M	tissue	2021-06-14	Michigan	Schoolcraft	46.4348	-85.9409	3.91424	0.8852	SAMN42231130
248129	UMMZ	Setophaga virens	M	tissue	2021-06-06	Michigan	Emmet	45.54	-84.8612	6.84917	0.8844	SAMN42231131
248131	UMMZ	Setophaga virens	M	tissue	2021-06-14	Michigan	Schoolcraft	46.4246	-85.8744	2.13521	0.8296	SAMN42231315
245212	UMMZ	Sphyrapicus varius	M	tissue	2017-05-25	Michigan	Gogebic	46.134	-88.997	4.2779	0.9043	SAMN42204043
245221	UMMZ	Sphyrapicus varius	M	tissue	2017-05-26	Michigan	Gogebic	46.175	-89.002	4.71371	0.853	SAMN42204044
245236	UMMZ	Sphyrapicus varius	M	tissue	2017-05-27	Michigan	Gogebic	46.325	-89.621	3.85158	0.8961	SAMN42204045
245237	UMMZ	Sphyrapicus varius	M	tissue	2017-05-27	Michigan	Gogebic	46.325	-89.621	4.03089	0.8959	SAMN42204046
245883	UMMZ	Sphyrapicus varius	F	tissue	2018-06-11	Michigan	Houghton	46.6602	-88.8692	4.18139	0.9228	SAMN42204047
247439	UMMZ	Sphyrapicus varius	M	tissue	2019-06-11	Manitoba	Census Division No. 22	55.2801	-98.3863	4.89789	0.9241	SAMN42204048
247438	UMMZ	Sphyrapicus varius	M	tissue	2019-06-11	Manitoba	Census Division No. 22	55.2801	-98.3863	4.52052	0.9158	SAMN42204049
247445	UMMZ	Sphyrapicus varius	M	tissue	2019-06-05	Manitoba	Census Division No.1	49.6096	-96.0533	4.03708	0.9184	SAMN42204050
247437	UMMZ	Sphyrapicus varius	M	tissue	2019-06-12	Manitoba	Census Division No. 22	55.2801	-98.3863	4.06397	0.9173	SAMN42204051
247440	UMMZ	Sphyrapicus varius	M	tissue	2019-06-13	Manitoba	Census Division No. 22	55.1075	-98.4716	3.89719	0.9075	SAMN42204052
247435	UMMZ	Sphyrapicus varius	M	tissue	2019-06-14	Manitoba	Census Division No. 21	54.959	-101.453	3.94731	0.9129	SAMN42204053
247442	UMMZ	Sphyrapicus varius	F	tissue	2019-06-19	Manitoba	Census Division No. 21	54.7494	-101.525	4.96264	0.9178	SAMN42204054
247443	UMMZ	Sphyrapicus varius	M	tissue	2019-06-19	Manitoba	Census Division No. 21	54.7494	-101.525	4.48914	0.9205	SAMN42204055
247441	UMMZ	Sphyrapicus varius	M	tissue	2019-06-06	Manitoba	Census Division No. 1	49.791	-96.0349	4.55879	0.9188	SAMN42204056
247444	UMMZ	Sphyrapicus varius	M	tissue	2019-06-05	Manitoba	Census Division No.1	49.6096	-96.0533	4.08225	0.9187	SAMN42204057
245881	UMMZ	Sphyrapicus varius	F	tissue	2018-06-11	Michigan	Houghton	46.6602	-88.8692	4.36439	0.9344	SAMN42204269
247436	UMMZ	Sphyrapicus varius	F	tissue	2019-06-12	Manitoba	Census Division No. 22	55.2801	-98.3863	5.4961	0.9408	SAMN42204270
245882	UMMZ	Sphyrapicus varius	F	tissue	2018-06-11	Michigan	Houghton	46.6602	-88.8692	5.69787	0.946	SAMN42204271
248140	UMMZ	Sphyrapicus varius	F	tissue	2021-06-07	Michigan	Emmet	45.5947	-84.7596	4.54819	0.844	SAMN42231322
248141	UMMZ	Sphyrapicus varius	M	tissue	2021-06-07	Michigan	Emmet	45.5947	-84.7596	2.50322	0.8948	SAMN42231323
245234	UMMZ	Troglodytes hiemalis	M	tissue	2017-05-27	Michigan	Gogebic	46.257	-89.615	3.86142	0.8231	SAMN42204632
245916	UMMZ	Troglodytes hiemalis	F	tissue	2018-06-11	Michigan	Houghton	46.6602	-88.8692	3.61806	0.8922	SAMN42230991
248143	UMMZ	Troglodytes hiemalis	U	tissue	2021-06-06	Michigan	Emmet	45.5947	-84.7596	4.11674	0.866	SAMN42230992
248144	UMMZ	Troglodytes hiemalis	M	tissue	2021-06-06	Michigan	Emmet	45.5698	-84.8335	2.51636	0.7231	SAMN42230993
245222	UMMZ	Troglodytes hiemalis	M	tissue	2017-05-26	Michigan	Gogebic	46.175	-89.002	3.91555	0.8757	SAMN42230994
245854	UMMZ	Troglodytes hiemalis	U	tissue	2018-06-09	Michigan	Houghton	46.6602	-88.8692	5.74392	0.8808	SAMN42230995
NA	UMMZ	Troglodytes hiemalis	M	tissue	2022-06-09	Michigan	Marquette	46.1801	-87.5895	3.29277	0.8554	SAMN42231137
245213	UMMZ	Vireo solitarius	M	tissue	2017-05-26	Michigan	Gogebic	46.169	-89.066	3.03275	0.8273	SAMN42203900
245220	UMMZ	Vireo solitarius	M	tissue	2017-05-26	Michigan	Gogebic	46.175	-89.002	2.72706	0.7867	SAMN42203901
245259	UMMZ	Vireo solitarius	M	tissue	2017-05-28	Michigan	Iron	46.355	-88.953	3.16447	0.8188	SAMN42203902
247361	UMMZ	Vireo solitarius	M	tissue	2019-06-11	Manitoba	Census Division No. 22	55.2801	-98.3863	3.30681	0.8389	SAMN42203903
247362	UMMZ	Vireo solitarius	M	tissue	2019-06-12	Manitoba	Census Division No. 22	55.2801	-98.3863	3.1766	0.834	SAMN42203904
247359	UMMZ	Vireo solitarius	M	tissue	2019-06-15	Manitoba	Census Division No. 21	54.959	-101.453	3.00937	0.8412	SAMN42203905
247358	UMMZ	Vireo solitarius	M	tissue	2019-06-15	Manitoba	Census Division No. 21	54.959	-101.453	3.2348	0.8627	SAMN42203906
247357	UMMZ	Vireo solitarius	M	tissue	2019-06-05	Manitoba	Census Division No. 1	49.6349	-96.0918	2.74792	0.8468	SAMN42203907
247363	UMMZ	Vireo solitarius	M	tissue	2019-06-07	Manitoba	Census Division No.19	50.6276	-95.5526	3.14409	0.845	SAMN42203908
244794	UMMZ	Vireo solitarius	M	tissue	2016-06-18	Alberta	Municipal District of Bonnyville	54.6011	-110.199	4.00195	0.8161	SAMN42203909
244799	UMMZ	Vireo solitarius	M	tissue	2016-06-19	Alberta	Municipal District of Bonnyville	54.6611	-110.263	4.20303	0.8399	SAMN42203910
244808	UMMZ	Vireo solitarius	M	tissue	2016-06-20	Alberta	Municipal District of Bonnyville	54.6652	-110.133	3.90576	0.8222	SAMN42203911
244809	UMMZ	Vireo solitarius	M	tissue	2016-06-20	Alberta	Municipal District of Bonnyville	54.6652	-110.133	3.96716	0.8205	SAMN42203912
247360	UMMZ	Vireo solitarius	F	tissue	2019-06-12	Manitoba	Census Division No. 22	55.2801	-98.3863	4.84611	0.8753	SAMN42204064
245293	UMMZ	Vireo solitarius	M	tissue	2017-05-30	Michigan	Iron	46.391	-88.532	5.09081	0.8811	SAMN42204065
248155	UMMZ	Vireo solitarius	M	tissue	2021-06-11	Michigan	Schoolcraft	46.4345	-85.9406	5.66795	0.7936	SAMN42231336
248157	UMMZ	Vireo solitarius	M	tissue	2021-06-12	Michigan	Luce	46.3809	-85.8218	3.59374	0.804	SAMN42231337
248154	UMMZ	Vireo solitarius	M	tissue	2021-06-11	Michigan	Schoolcraft	46.4246	-85.8744	5.64334	0.7968	SAMN42231338
248153	UMMZ	Vireo solitarius	F	tissue	2021-06-11	Michigan	Schoolcraft	46.4246	-85.8744	6.5075	0.7055	SAMN42231339
248151	UMMZ	Vireo solitarius	M	tissue	2021-06-05	Michigan	Emmet	45.5947	-84.7596	3.61899	0.8604	SAMN42231340
601582	USNM	Catharus guttatus	M	tissue	2000-06-04	Virginia	Grayson	36.6697	-81.4869	6.0336	0.9732	SAMN42230998
633877	USNM	Catharus guttatus	F	tissue	2001-06-06	Virginia	Washington	36.6383	-81.6061	5.09465	0.9754	SAMN42230999
627822	USNM	Catharus guttatus	M	tissue	2004-06-17	Virginia	Highland	38.5828	-79.6372	6.88384	0.9747	SAMN42231000
587447	USNM	Catharus guttatus	M	tissue	1998-06-10	Virginia	Highland	38.5858	-79.6372	6.58296	0.9771	SAMN42231001
627824	USNM	Catharus guttatus	M	tissue	2004-06-17	Virginia	Highland	38.5397	-79.6689	7.20837	0.9753	SAMN42231002
601550	USNM	Certhia americana	M	tissue	2000-06-03	Virginia	Grayson	36.6383	-81.6056	7.62833	0.9662	SAMN42231009
587442	USNM	Certhia americana	M	tissue	1998-06-11	Virginia	Highland	38.5858	-79.6372	8.15343	0.9803	SAMN42231010
601552	USNM	Regulus satrapa	F	tissue	2000-06-03	Virginia	Grayson	36.6383	-81.6056	5.56401	0.8167	SAMN42231048
634227	USNM	Regulus satrapa	M	tissue	2003-06-06	Virginia	Highland	38.5828	-79.6372	5.60794	0.8245	SAMN42231049
601551	USNM	Regulus satrapa	M	tissue	2000-06-03	Virginia	Grayson	36.6383	-81.6056	7.3901	0.8139	SAMN42231050
587443	USNM	Regulus satrapa	M	tissue	1998-06-09	Virginia	Highland	38.5858	-79.6372	8.75597	0.8244	SAMN42231051
634013	USNM	Regulus satrapa	M	tissue	2001-06-05	Virginia	Washington	36.6383	-81.6061	6.16036	0.8119	SAMN42231052
633881	USNM	Regulus satrapa	M	tissue	2001-06-06	Virginia	Washington	36.6383	-81.6061	5.59502	0.8184	SAMN42231053
634001	USNM	Regulus satrapa	M	tissue	2001-06-05	Virginia	Washington	36.6383	-81.6061	8.05787	0.8296	SAMN42231054
601561	USNM	Regulus satrapa	M	tissue	2000-06-05	Virginia	Grayson	36.6383	-81.6056	5.9487	0.8386	SAMN42231055
601553	USNM	Regulus satrapa	M	tissue	2000-06-03	Virginia	Grayson	36.6383	-81.6056	6.01679	0.8197	SAMN42231056
634218	USNM	Setophaga coronata	M	tissue	2003-06-05	Virginia	Highland	38.5828	-79.6372	7.40059	0.907	SAMN42231076
634219	USNM	Setophaga coronata	M	tissue	2003-06-05	Virginia	Highland	38.5828	-79.6372	5.79482	0.9118	SAMN42231077
634202	USNM	Setophaga coronata	M	tissue	2003-06-06	Virginia	Highland	38.5828	-79.6372	5.516	0.8657	SAMN42231078
634010	USNM	Setophaga coronata	M	tissue	2001-06-05	Virginia	Washington	36.6383	-81.6061	7.03387	0.8796	SAMN42231079
633906	USNM	Setophaga coronata	M	tissue	2001-06-06	Virginia	Washington	36.6383	-81.6061	5.1722	0.9065	SAMN42231080
587462	USNM	Setophaga coronata	M	tissue	1998-06-10	Virginia	Highland	38.5858	-79.6372	2.75815	0.8943	SAMN42231081
634225	USNM	Setophaga coronata	M	tissue	2003-06-06	Virginia	Highland	38.5828	-79.6372	3.11717	0.9381	SAMN42231082
634014	USNM	Setophaga coronata	F	tissue	2001-06-05	Virginia	Washington	36.6383	-81.6061	9.58117	0.9066	SAMN42231083
587473	USNM	Setophaga fusca	M	tissue	1998-06-10	Virginia	Highland	38.57	-79.65	5.09386	0.8932	SAMN42231086
601516	USNM	Setophaga fusca	M	tissue	2000-06-01	Virginia	Wise	36.8989	-82.5794	8.67603	0.8815	SAMN42231087
633789	USNM	Setophaga fusca	M	tissue	2001-06-03	Virginia	Scott	36.8733	-82.5911	4.77513	0.8994	SAMN42231088
641548	USNM	Setophaga fusca	M	tissue	2008-06-06	Virginia	Augusta	38.4314	-79.2831	8.57721	0.8972	SAMN42231089
634196	USNM	Setophaga fusca	M	tissue	2003-06-06	Virginia	Highland	38.5828	-79.6372	7.55305	0.8893	SAMN42231090
601479	USNM	Setophaga fusca	M	tissue	2000-05-30	Virginia	Wise	36.8931	-82.5967	6.63935	0.9002	SAMN42231091
587469	USNM	Setophaga fusca	M	tissue	1998-06-09	Virginia	Highland	38.5858	-79.6372	6.57055	0.9032	SAMN42231092
643623	USNM	Setophaga fusca	M	tissue	2010-06-15	Maryland	Garrett	39.3797	-79.2739	5.32528	0.8905	SAMN42231093
587472	USNM	Setophaga fusca	M	tissue	1998-06-10	Virginia	Highland	38.55	-79.65	7.23808	0.8715	SAMN42231094
601498	USNM	Setophaga fusca	M	tissue	2000-05-31	Virginia	Scott	36.8789	-82.6153	8.4737	0.8793	SAMN42231095
587471	USNM	Setophaga fusca	M	tissue	1998-06-11	Virginia	Highland	38.5858	-79.6372	6.26033	0.8831	SAMN42231096
634199	USNM	Setophaga fusca	M	tissue	2003-06-06	Virginia	Highland	38.5828	-79.6372	7.48633	0.878	SAMN42231097
633806	USNM	Setophaga fusca	M	tissue	2001-06-02	Virginia	Wise	36.8875	-82.5731	6.31294	0.8821	SAMN42231098
633796	USNM	Setophaga fusca	F	tissue	2001-06-03	Virginia	Scott	36.8733	-82.5911	5.03771	0.8848	SAMN42231099
587474	USNM	Setophaga fusca	F	tissue	1998-06-10	Virginia	Highland	38.57	-79.65	6.62451	0.8798	SAMN42231100
601466	USNM	Setophaga fusca	F	tissue	1999-06-26	Virginia	Augusta	38.4236	-79.2803	8.09306	0.9169	SAMN42231101
633878	USNM	Setophaga magnolia	M	tissue	2001-06-06	Virginia	Washington	36.6383	-81.6061	7.11877	0.8692	SAMN42231105
587455	USNM	Setophaga magnolia	M	tissue	1998-06-11	Virginia	Highland	38.5858	-79.6372	5.5916	0.8792	SAMN42231106
633950	USNM	Setophaga magnolia	M	tissue	2001-06-02	Virginia	Wise	36.8875	-82.5731	4.88953	0.8835	SAMN42231107
634231	USNM	Setophaga magnolia	F	tissue	2003-06-06	Virginia	Highland	38.5828	-79.6372	8.56101	0.8805	SAMN42231108
634229	USNM	Setophaga magnolia	F	tissue	2003-06-06	Virginia	Highland	38.5828	-79.6372	6.4886	0.8838	SAMN42231109
634230	USNM	Setophaga magnolia	M	tissue	2003-06-06	Virginia	Highland	38.5828	-79.6372	6.65219	0.8862	SAMN42231110
601554	USNM	Setophaga magnolia	M	tissue	2000-06-03	Virginia	Grayson	36.6383	-81.6056	8.14082	0.8847	SAMN42231111
633883	USNM	Setophaga magnolia	M	tissue	2001-06-06	Virginia	Washington	36.6383	-81.6061	9.64782	0.8764	SAMN42231112
587454	USNM	Setophaga magnolia	M	tissue	1998-06-09	Virginia	Highland	38.5858	-79.6372	7.30943	0.8785	SAMN42231113
587458	USNM	Setophaga magnolia	M	tissue	1998-06-10	Virginia	Highland	38.57	-79.65	5.11072	0.8847	SAMN42231114
601564	USNM	Setophaga magnolia	M	tissue	2000-06-05	Virginia	Grayson	36.6383	-81.6056	4.77924	0.878	SAMN42231115
634228	USNM	Setophaga magnolia	M	tissue	2003-06-06	Virginia	Highland	38.5828	-79.6372	17.6549	0.8671	SAMN42231116
643631	USNM	Setophaga magnolia	M	tissue	2010-06-17	Maryland	Garrett	39.6378	-79.0592	8.76113	0.8801	SAMN42231117
634226	USNM	Setophaga magnolia	F	tissue	2003-06-06	Virginia	Highland	38.5828	-79.6372	5.23401	0.8876	SAMN42231118
643642	USNM	Setophaga magnolia	M	tissue	2010-06-17	Maryland	Garrett	39.6442	-79.0658	7.10875	0.8836	SAMN42231119
634203	USNM	Setophaga magnolia	M	tissue	2003-06-06	Virginia	Highland	38.5828	-79.6372	6.0818	0.8849	SAMN42231120
601556	USNM	Setophaga magnolia	M	tissue	2000-06-03	Virginia	Grayson	36.6383	-81.6056	7.42075	0.8865	SAMN42231121
587459	USNM	Setophaga magnolia	M	tissue	1998-06-10	Virginia	Highland	38.57	-79.65	7.01742	0.9366	SAMN42231122
601555	USNM	Setophaga magnolia	F	tissue	2000-06-03	Virginia	Grayson	36.6383	-81.6056	8.13168	0.9163	SAMN42231123
587457	USNM	Setophaga magnolia	M	tissue	1998-06-11	Virginia	Highland	38.5858	-79.6372	7.67802	0.904	SAMN42231124
587453	USNM	Setophaga magnolia	M	tissue	1998-06-09	Virginia	Highland	38.5858	-79.6372	2.13794	0.9395	SAMN42231302
625859	USNM	Troglodytes hiemalis	M	tissue	2000-06-13	North Carolina	Graham	35.3305	-84.0146	2.38616	0.7464	SAMN42231138
587736	USNM	Troglodytes hiemalis	M	tissue	1999-06-19	North Carolina	Graham	35.3376	-84.0248	3.70885	0.8396	SAMN42231139
587731	USNM	Troglodytes hiemalis	M	tissue	1999-06-11	North Carolina	Graham	35.3643	-83.9784	1.89923	0.7298	SAMN42231140
587734	USNM	Troglodytes hiemalis	M	tissue	1999-06-15	North Carolina	Graham	35.3376	-84.0248	7.03622	0.8808	SAMN42231141
625857	USNM	Troglodytes hiemalis	M	tissue	2000-06-12	North Carolina	Graham	35.3499	-83.9931	4.90006	0.8283	SAMN42231142
625861	USNM	Troglodytes hiemalis	M	tissue	2000-06-16	North Carolina	Graham	35.3376	-84.0248	2.40281	0.8312	SAMN42231143
587735	USNM	Troglodytes hiemalis	M	tissue	1999-06-16	North Carolina	Graham	35.3376	-84.0248	6.21262	0.7488	SAMN42231144
643632	USNM	Troglodytes hiemalis	M	tissue	2010-06-17	Maryland	Garrett	39.6378	-79.0592	9.82505	0.8743	SAMN42231145
625860	USNM	Troglodytes hiemalis	M	tissue	2000-06-14	North Carolina	Graham	35.3427	-83.9936	4.17435	0.7843	SAMN42231324
634222	USNM	Vireo solitarius	M	tissue	2003-06-05	Virginia	Augusta	38.1386	-79.3506	5.94266	0.8992	SAMN42231146
634221	USNM	Vireo solitarius	M	tissue	2003-06-05	Virginia	Augusta	38.1386	-79.3506	6.28071	0.8818	SAMN42231147
587431	USNM	Vireo solitarius	M	tissue	1998-06-09	Virginia	Highland	38.5858	-79.6372	1.27015	0.8803	SAMN42231148
601443	USNM	Vireo solitarius	M	tissue	1999-06-25	Virginia	Bath	38.2736	-79.8031	5.88664	0.8952	SAMN42231149
643621	USNM	Vireo solitarius	M	tissue	2010-06-15	Maryland	Garrett	39.3744	-79.2597	4.91044	0.8826	SAMN42231150
601536	USNM	Vireo solitarius	F	tissue	2000-06-02	Virginia	Tazewell	37.0403	-81.4831	8.1178	0.8885	SAMN42231151
633865	USNM	Vireo solitarius	F	tissue	2001-06-02	Virginia	Wise	36.8875	-82.5731	9.02864	0.8726	SAMN42231152
587432	USNM	Vireo solitarius	F	tissue	1998-06-09	Virginia	Highland	38.5858	-79.6372	9.44722	0.8968	SAMN42231153
641491	USNM	Vireo solitarius	M	tissue	2008-06-06	Virginia	Augusta	38.4325	-79.2707	6.80771	0.8833	SAMN42231154
601545	USNM	Vireo solitarius	M	tissue	2000-06-06	Virginia	Washington	36.68	-81.7036	3.74977	0.9185	SAMN42231155
633792	USNM	Vireo solitarius	M	tissue	2001-06-03	Virginia	Scott	36.8733	-82.5911	9.24667	0.895	SAMN42231156
633951	USNM	Vireo solitarius	M	tissue	2001-06-02	Virginia	Wise	36.8875	-82.5731	4.49435	0.8776	SAMN42231157
601504	USNM	Vireo solitarius	M	tissue	2000-05-31	Virginia	Scott	36.8733	-82.6392	5.05703	0.9067	SAMN42231158
633969	USNM	Vireo solitarius	F	tissue	2001-06-01	Virginia	Lee	36.7789	-82.7956	4.90549	0.8988	SAMN42231159
601515	USNM	Vireo solitarius	M	tissue	2000-06-01	Virginia	Wise	36.8989	-82.5794	5.07054	0.8829	SAMN42231160
601497	USNM	Vireo solitarius	M	tissue	2000-05-31	Virginia	Scott	36.8789	-82.6153	5.73188	0.9029	SAMN42231161
587429	USNM	Vireo solitarius	M	tissue	1998-06-10	Virginia	Highland	38.55	-79.65	6.45649	0.8997	SAMN42231162
634197	USNM	Vireo solitarius	F	tissue	2003-06-06	Virginia	Highland	38.5828	-79.6372	6.12253	0.8991	SAMN42231163
601496	USNM	Vireo solitarius	M	tissue	2000-05-31	Virginia	Scott	36.8789	-82.6153	5.39277	0.8992	SAMN42231164
601485	USNM	Vireo solitarius	F	tissue	2000-05-30	Virginia	Scott	36.8672	-82.5875	5.41912	0.8952	SAMN42231165
633859	USNM	Vireo solitarius	F	tissue	2001-06-02	Virginia	Wise	36.8875	-82.5731	5.0267	0.888	SAMN42231166
643605	USNM	Vireo solitarius	M	tissue	2010-06-17	Maryland	Garrett	39.6378	-79.0592	7.57498	0.9034	SAMN42231167
633995	USNM	Vireo solitarius	M	tissue	2001-05-30	Virginia	Lee	36.8069	-82.8031	7.67899	0.8982	SAMN42231168
633968	USNM	Vireo solitarius	M	tissue	2001-06-01	Virginia	Lee	36.7789	-82.7956	4.28125	0.9227	SAMN42231169
643661	USNM	Vireo solitarius	M	tissue	2010-06-15	Maryland	Garrett	39.4542	-79.3814	6.0391	0.8723	SAMN42231170
601406	USNM	Vireo solitarius	U	tissue	1999-06-23	Virginia	Bath	38.1494	-79.7653	8.56259	0.9007	SAMN42231171
601399	USNM	Vireo solitarius	M	tissue	1999-06-23	Virginia	Bath	38.1853	-79.9214	3.92613	0.943	SAMN42231172
601457	USNM	Vireo solitarius	M	tissue	1999-06-25	Virginia	Bath	38.15	-79.2672	6.86491	0.9244	SAMN42231173
112045	UWBM	Certhia americana	M	tissue	2005-06-03	North Carolina	Madison	35.825	-82.937	6.2618	0.9781	SAMN42231011
107061	UWBM	Certhia americana	M	tissue	2005-06-05	West Virginia	Pocahontas	38.289	-79.937	4.48683	0.9781	SAMN42231012
112048	UWBM	Certhia americana	M	tissue	2005-06-02	North Carolina	Madison	35.764	-82.988	6.87201	0.9773	SAMN42231013
112055	UWBM	Certhia americana	M	tissue	2005-06-05	West Virginia	Pocahontas	38.289	-79.937	8.67748	0.982	SAMN42231014
112044	UWBM	Certhia americana	M	tissue	2005-06-03	North Carolina	Madison	35.825	-82.937	6.77979	0.979	SAMN42231015
112054	UWBM	Certhia americana	M	tissue	2005-06-05	West Virginia	Randolph	38.641	-79.838	6.71557	0.978	SAMN42231016
112068	UWBM	Certhia americana	M	tissue	2005-06-04	West Virginia	Pocahontas	38.601	-79.653	4.19907	0.9814	SAMN42231017
110884	UWBM	Certhia americana	F	tissue	2003-07-30	New Brunswick	Northumberland	46.757	-65.575	6.53009	0.9634	SAMN42231367
110882	UWBM	Certhia americana	F	tissue	2003-07-31	New Brunswick	Northumberland	46.372	-66.003	4.49148	0.9615	SAMN42231368
110877	UWBM	Certhia americana	F	tissue	2003-07-31	New Brunswick	Northumberland	46.548	-66.117	3.77935	0.812	SAMN42231369
110878	UWBM	Certhia americana	F	tissue	2003-07-31	New Brunswick	Northumberland	46.372	-66.003	4.53946	0.961	SAMN42231370
110880	UWBM	Certhia americana	F	tissue	2003-07-31	New Brunswick	Northumberland	46.372	-66.003	4.42368	0.9606	SAMN42231371
110883	UWBM	Certhia americana	M	tissue	2003-07-31	New Brunswick	Northumberland	46.372	-66.003	4.72268	0.9373	SAMN42231372
110875	UWBM	Certhia americana	F	tissue	2003-07-29	New Brunswick	Sunbury	45.99	-66.385	5.88221	0.9571	SAMN42231373
110876	UWBM	Certhia americana	M	tissue	2003-07-28	New Brunswick	York	46.38	-66.605	5.39386	0.9349	SAMN42231374
110879	UWBM	Certhia americana	M	tissue	2003-07-30	New Brunswick	Northumberland	46.757	-65.575	4.77442	0.9495	SAMN42231375
110881	UWBM	Certhia americana	M	tissue	2003-07-31	New Brunswick	Northumberland	46.548	-66.117	8.7738	0.9537	SAMN42231376
107083	UWBM	Regulus satrapa	M	tissue	2005-06-06	North Carolina	Yancy	35.715	-82.274	3.27398	0.814	SAMN42231057
107070	UWBM	Regulus satrapa	M	tissue	2005-06-04	West Virginia	Pocahontas	38.579	-79.656	5.23876	0.8334	SAMN42231058
112067	UWBM	Regulus satrapa	F	tissue	2005-06-04	West Virginia	Pocahontas	38.601	-79.653	5.10129	0.8256	SAMN42231059
107076	UWBM	Regulus satrapa	M	tissue	2005-06-04	West Virginia	Pocahontas	38.601	-79.653	5.16342	0.8158	SAMN42231060
112073	UWBM	Regulus satrapa	M	tissue	2005-06-06	North Carolina	Yancy	35.715	-82.274	4.04053	0.8293	SAMN42231061
107088	UWBM	Regulus satrapa	M	tissue	2005-06-06	North Carolina	Yancy	35.715	-82.274	8.30011	0.847	SAMN42231062
112074	UWBM	Regulus satrapa	M	tissue	2005-06-06	North Carolina	Yancy	35.715	-82.274	4.25067	0.8165	SAMN42231063
107072	UWBM	Regulus satrapa	M	tissue	2005-06-04	West Virginia	Pocahontas	38.579	-79.656	5.62384	0.8292	SAMN42231064
112062	UWBM	Regulus satrapa	M	tissue	2005-06-04	West Virginia	Pocahontas	38.579	-79.656	6.72021	0.8034	SAMN42231065
112071	UWBM	Regulus satrapa	M	tissue	2005-06-06	North Carolina	Yancy	35.715	-82.274	4.97814	0.8236	SAMN42231066
107071	UWBM	Regulus satrapa	M	tissue	2005-06-04	West Virginia	Pocahontas	38.579	-79.656	5.52357	0.8358	SAMN42231067
107087	UWBM	Regulus satrapa	M	tissue	2005-06-06	North Carolina	Yancy	35.715	-82.274	6.03991	0.8422	SAMN42231068
107073	UWBM	Regulus satrapa	M	tissue	2005-06-04	West Virginia	Pocahontas	38.601	-79.653	5.14262	0.8171	SAMN42231069
112065	UWBM	Regulus satrapa	M	tissue	2005-06-04	West Virginia	Pocahontas	38.579	-79.656	5.44151	0.8305	SAMN42231070
107085	UWBM	Regulus satrapa	M	tissue	2005-06-06	North Carolina	Yancy	35.715	-82.274	4.12313	0.8399	SAMN42231071
112066	UWBM	Regulus satrapa	M	tissue	2005-06-04	West Virginia	Pocahontas	38.601	-79.653	10.1103	0.8216	SAMN42231072
107074	UWBM	Regulus satrapa	M	tissue	2005-06-04	West Virginia	Pocahontas	38.601	-79.653	8.19374	0.8575	SAMN42231073
112064	UWBM	Regulus satrapa	M	tissue	2005-06-04	West Virginia	Pocahontas	38.601	-79.653	7.7446	0.8795	SAMN42231074
112072	UWBM	Regulus satrapa	M	tissue	2005-06-06	North Carolina	Yancy	35.715	-82.274	10.7624	0.8312	SAMN42231075
110889	UWBM	Regulus satrapa	M	tissue	2003-07-29	New Brunswick	Queens	46.325	-65.713	5.10062	0.7781	SAMN42231427
110891	UWBM	Regulus satrapa	F	tissue	2003-07-29	New Brunswick	Queens	46.325	-65.713	5.30295	0.7695	SAMN42231428
110899	UWBM	Regulus satrapa	U	tissue	2003-07-29	New Brunswick	Queens	46.325	-65.713	7.1749	0.762	SAMN42231429
110897	UWBM	Regulus satrapa	M	tissue	2003-07-29	New Brunswick	Queens	46.325	-65.713	7.47622	0.7931	SAMN42231430
110886	UWBM	Regulus satrapa	F	tissue	2003-07-29	New Brunswick	Queens	46.325	-65.713	7.83889	0.8017	SAMN42231431
110888	UWBM	Regulus satrapa	F	tissue	2003-07-30	New Brunswick	Northumberland	46.757	-65.575	4.24886	0.8027	SAMN42231432
110898	UWBM	Regulus satrapa	F	tissue	2003-07-28	New Brunswick	York	46.38	-66.605	5.94777	0.7923	SAMN42231433
110885	UWBM	Regulus satrapa	M	tissue	2003-07-29	New Brunswick	Queens	46.325	-65.713	7.22809	0.7887	SAMN42231434
110900	UWBM	Regulus satrapa	F	tissue	2003-07-30	New Brunswick	Kent	46.353	-65.605	7.94975	0.7692	SAMN42231435
110896	UWBM	Regulus satrapa	U	tissue	2003-07-30	New Brunswick	Kent	46.353	-65.605	6.50809	0.8051	SAMN42231436
112061	UWBM	Setophaga coronata	M	tissue	2005-06-04	West Virginia	Pocahontas	38.617	-79.727	8.28191	0.899	SAMN42231084
107080	UWBM	Setophaga fusca	M	tissue	2005-06-06	North Carolina	Haywood	35.42	-82.923	5.43769	0.8887	SAMN42231102
107052	UWBM	Setophaga fusca	M	tissue	2005-06-04	West Virginia	Pocahontas	38.579	-79.656	5.02314	0.8811	SAMN42231103
112057	UWBM	Setophaga fusca	M	tissue	2005-06-05	West Virginia	Randolph	38.641	-79.838	6.44613	0.9	SAMN42231104
							Fundy Albert
